# Supplementary material for: The determinants of health and health status of individuals in police custody in Australia: A scoping review
Source: PLoS One. 2025 Dec 30;20(12):e0338957. doi: 10.1371/journal.pone.0338957 (PMC12753082; doi:10.1371/journal.pone.0338957)
Supplement: S5 Appendix — (XLSM) [file pone.0338957.s005.xlsm]

## Sheet: Form
				Notes / Direction
		Reference Title		Please copy-paste in the full title
		Reference Authors		If there is only one author - Just enter their last name. Example - "Johnson" If there are two authors, enter both of their last names joined with an "&". Example - "Johnson & Liu" If there are more than two authors, please enter into this cell the first-author's last name followed by "et al.," for example - "Johnson et al.,"
		Extracted by		Drop Down Menu
		Publication Year		Drop Down Menu
		Reference Type		Scientific / Academic = A study published in an academic journal Government Agency Report = A report or document, not published in academic journal, produced by a Goverment agency eg The AIC. NGO Report = A report or document, not published in academic journal, produced by a non-governmental organization, eg a report by Amnesty International
		Description of the Study / Report		Notes / Direction
		State of Study / Report		Where the data was collected / the study was set - Drop Down Menu
		If Multiple, which ones:		Free Text - please use the capitalised shorthand - ACT, NSW, NT, QLD, SA, TAS, VIC, WA
		Description of the population in the report / study		Free text Example -Individuals in police custody in Melbourne, Australia who had been in custody for at least 12 hours, spoke English, and were not prisoners being transferred for court hearings. Note: it is ok to write "N/A" if the focus of the report / study is conditions / inspections
		Study / Report Design		Not specified: This refers to a study where the type is not clearly defined or categorized. The study may lack detailed methodology or classification details. Experimental: Randomized Control Trial (RCT): A study in which participants are randomly assigned to either a treatment group or a control group to evaluate the effect of an intervention or treatment. Randomization minimizes bias and confou…
		Sample Size (if applicable)		Free text PLEASE specify if the sample size includes non police detainees, for example if it is mixed with prison detainees. Also, there might be no sample size for a few reasons - 1) "N/A": if there is no interviews, or quant data collection, for example if it is inspections of conditions. 2) "Not Reported" : if it is an inquiry, and they complete interviews, but dont list how many
		Study Aim / Document Purpose		Free text Example -To investigate the accuracy of current police practices in identifying those with a mental illness in custody and compare the accuracy of two screening tools (the Brief Jail Mental Health Screen and the Jail Screening Aassessment Tool).
		Study / Report Methods		Free text Example - Researchers completed Structured Clinical Interviews, the BJMHS and the JSAT with consenting participants and analysed the results to assess the sensitivty and specificity of the JSAT and BJMHS compared to full clinical interviews.
		Study / Report Conclusions		Free text Example - The findings suggest current police practices of identifying mental illness are not accurate, and that detection may be improved with the use of a screening tool such as the BJMHS. Note: You might need to write "N/A" if the report is a surveillance report or similar document
		Other study / report characteristics
		Does this study use any data from DUMA?
		Does this study use data from the National Deaths in Custody Program (NDICP)
		Does the study include any data about juveniles in police custody?
		Does the study include data relevant to only male detainees, female detainees, or both in police custody?
		Data Reported in Study / Report
		Individual Characteristics
		Which individual characteristics of individuals in police custody were reported?		Directions - We are interested in the Individual Characteristics WHILE people are in police custody.
		Gender
		Age
		Indigenous Status
		Ethnicity
		Country of Birth
		Migration Status
		Refugee Status
		Social Determinants of Health: Structural
		Which structural determinants of health of people in police custody were reported?		Directions - We are interested in the structural determinants WHILE people are in police custody, or BEFORE they enter police custody.
		Discrimination or racism		For example - does the study report the experience of discrimination or racism of detainees, BEFORE or DURING police detention.
		Social Determinants of Health: Socioeconomics
		Which socioeconomic determinants of health of people in police custody were reported?		Directions - We are interested in the socioeconomic determinants BEFORE inidividuals enter police custody.
		Education level		For example - the proportion or number that finished school or not, or the highest level of education achieved.
		Employment status		For example - the proportion with full time, part time, or casual work.
		Income		Level of income
		Secure Housing		For example - the proportion that have their own or rented accommodation, or the proportion that are homeless, or staying in shelters.
		Food Security		For example - the proportion that were experiencing food insecurity
		Neighbourhood / Suburb / LGA of detainee		Where the detainee usually resides
		Previous incarceration		For this determinant, we are looking at previous imprisonment. If only "previous contact with criminal justice system" , or the details surrounding arrest is reported rather than prison specifically, the answer would be No.
		Social Determinants of Health: Health knowledge
		Was the health literacy of people in police custody reported?		Directions - We are interested in Health Knowledge WHILE people are in police custody, or BEFORE they enter police custody.
		Health literacy		Simple Yes or No, whether health literacy of participants was reported or not
		Social Determinants of Health: Health behaviours
		Which health behaviours of people in police custody were reported?		Directions - We are interested in the Health Behaviours WHILE people are in police custody, or BEFORE they enter police custody.
		Tobacco use
		Alcohol use
		Level of physical activity
		Dietary habits
		Illicit drug use
		Sexual practices
		Sleep patterns
		Social Determinants of Health: Psychosocial
		Which psychosocial determinants of health of people in police custody were reported?		Directions - We are interested in the psychosocial determinants WHILE people are in police custody, or BEFORE they enter police custody.
		Stress / psychological distress
		Isolation or loneliness
		Social Determinants of Health: Safety
		Which determinants of health relating to the safety of people in police custody were reported?		Directions - We are interested in the safety determinants WHILE people are in police custody, or BEFORE they enter police custody.
		Level of risk taking
		Exposure to violence
		Exposure to occupational risks
		Social Determinants: Biological
		Which biological determinants of health of people in police custody were reported?		Directions - We are interested in the biological determinants WHILE people are in police custody.
		Body Weight
		Blood pressure
		Blood Cholesterol Level
		Blood Glucose
		Social Determinants of Health: Environmental
		Which environmental (built enviro and natural enviro) determinants of health of people in police custody were reported?		Directions - We are interested in the environmental determinants WHILE people are in police custody.
		Level of Occupancy / Overcrowding
		Sanitation
		Water Quality
		Air Quality or access to fresh air
		Exposure to heat / cold
		Access to healthcare in police custody
		Duration in police custody
		Categories of current health status information
		Looking at the current health of people in police custody reported in the study/report- what category of illness/disease does the information relate to?
		If you are unsure which category the disease goes under - use the ICD 11 webpage to earch it: https://icd.who.int/browse/2024-01/mms/en		Notes / Direction - Only for while detainees are in custody.
		01 Certain infectious or parasitic diseases		These questions relate to the current health status of inidivudals in police custody. For example, if the study reported the rates of cancer in the population we would tick yes to the 02 Neoplasms. If you are unsure which category the disease goes under - use the ICD 11 webpage to search it: https://icd.who.int/browse/2024-01/mms/en
		02 Neoplasms
		03 Diseases of the blood or blood-forming organs
		04 Diseases of the immune system
		05 Endocrine, nutritional or metabolic diseases
		06 Mental, behavioural or neurodevelopmental disorders
		07 Sleep-wake disorders
		08 Diseases of the nervous system
		09 Diseases of the visual system
		10 Diseases of the ear or mastoid process
		11 Diseases of the circulatory system
		12 Diseases of the respiratory system
		13 Diseases of the digestive system
		14 Diseases of the skin
		15 Diseases of the musculoskeletal system or connective tissue
		16 Diseases of the genitourinary system
		17 Conditions related to sexual health
		18 Pregnancy, childbirth or the puerperium
		19 Certain conditions originating in the perinatal period
		20 Developmental anomalies
		21 Symptoms, signs or clinical findings, not elsewhere classified
		22 Injury, poisoning or certain other consequences of external causes
		23 External causes of morbidity or mortality
		If yes to any, list:		Please write a summary sentence and include the specific conditions identified in the information source. For example: the study included the proportion with depression, anxiety, and substance dependance.
		Detainees past medical history		We mean ANY past medical history. Even if it only reports their previous history of substance abuse, it would be a yes.
		If yes, What past medical history?		Free text
		Death in Custody
		Data Extraction Notes		Please put any extra details that are important for the 2nd reviewer to know. For example: "Most of the report is about the prison population, however the information that has been extracted about police detainees is found on page 31-33 "
			Click submit when EVERY relevant section is complete. It will add all of the data to the spreadsheet, and clear the form ready for the next study.
		DO NOT TOUCH BELOW THIS LEVEL	DO NOT TOUCH BELOW THIS LEVEL	DO NOT TOUCH BELOW THIS LEVEL
		Reference Title	0
		Reference Authors	0
		Extracted by	0
		Publication Year	0
		Reference Type	0
		Description of the Study / Report
		State of Study / Report	0
		If Multiple, which ones:	0
		Description of the population in the report / study	0
		Study / Report Design	0
		Sample Size (if applicable)	0
		Study Aim / Document Purpose	0
		Study / Report Methods	0
		Study / Report Conclusions	0
		Other study / report characteristics
		Does this study use any data from DUMA?	0
		Does this study use data from the National Deaths in Custody Program (NDICP)	0
		Does the study include any data about juveniles in police custody?	0
		Does the study include data relevant to only male detainees, female detainees, or both in police custody?	0
		Individual Characteristics
		Gender	0
		Age	0
		Indigenous Status	0
		Ethnicity	0
		Country of Birth	0
		Migration Status	0
		Refugee Status	0
		Social Determinants of Health: Structural
		Discrimination or racism	0
		Social Determinants of Health: Socioeconomics
		Education level	0
		Employment status	0
		Income	0
		Secure Housing	0
		Food Security	0
		Neighbourhood / Suburb / LGA of detainee	0
		Previous incarceration	0
		Social Determinants of Health: Health knowledge
		Health literacy	0
		Social Determinants of Health: Health behaviours
		Tobacco use	0
		Alcohol use	0
		Level of physical activity	0
		Dietary habits	0
		Illicit drug use	0
		Sexual practices	0
		Sleep patterns	0
		Social Determinants of Health: Psychosocial
		Stress / psychological distress	0
		Isolation or loneliness	0
		Social Determinants of Health: Safety
		Level of risk taking	0
		Exposure to violence	0
		Exposure to occupational risks	0
		Social Determinants: Biological
		Body Weight	0
		Blood pressure	0
		Blood Cholesterol Level	0
		Blood Glucose	0
		Social Determinants of Health: Environmental
		Level of Occupancy / Overcrowding	0
		Sanitation	0
		Water Quality	0
		Air Quality or access to fresh air	0
		Exposure to heat / cold	0
		Access to healthcare in police custody	0
		Duration in police custody	0
		Categories of current health status information
		01 Certain infectious or parasitic diseases	0
		02 Neoplasms	0
		03 Diseases of the blood or blood-forming organs	0
		04 Diseases of the immune system	0
		05 Endocrine, nutritional or metabolic diseases	0
		06 Mental, behavioural or neurodevelopmental disorders	0
		07 Sleep-wake disorders	0
		08 Diseases of the nervous system	0
		09 Diseases of the visual system	0
		10 Diseases of the ear or mastoid process	0
		11 Diseases of the circulatory system	0
		12 Diseases of the respiratory system	0
		13 Diseases of the digestive system	0
		14 Diseases of the skin	0
		15 Diseases of the musculoskeletal system or connective tissue	0
		16 Diseases of the genitourinary system	0
		17 Conditions related to sexual health	0
		18 Pregnancy, childbirth or the puerperium	0
		19 Certain conditions originating in the perinatal period	0
		20 Developmental anomalies	0
		21 Symptoms, signs or clinical findings, not elsewhere classified	0
		22 Injury, poisoning or certain other consequences of external causes	0
		23 External causes of morbidity or mortality	0
		If yes to any, list:	0
		Detainees past medical history	0
		If yes, What past medical history?	0
		Death in Custody	0
		Data Extraction Notes	0
