# Supplementary material for: The determinants of health and health status of individuals in police custody in Australia: A scoping review
Source: PLoS One. 2025 Dec 30;20(12):e0338957. doi: 10.1371/journal.pone.0338957 (PMC12753082; doi:10.1371/journal.pone.0338957)
Supplement: S7 Appendix — This spreadsheet contains all data charted from included information sources. The first tab provides a table of contents and explanation of the contents of the following eight tabs. (XLSM) [file pone.0338957.s007.xlsm]

## Sheet: 1. Contents
		S7 Appendix: Spreadsheet - All Charted Data
		Tab Title	Contents
		1. Contents	Table of Contents
		2. All Data	All data variables charted from every included information sources. Analysis is below the data charting table.
		3. Grey Literature	Data only from grey literature information sources. Analysis is below the data charting table.
		4. Academic Literature	Data only from academic information sources. Analysis is below the data charting table.
		5. Used DUMA Data Alone	Data only from studies that utilized data from the DUMA program. Analysis is below the data charting table.
		6. Determinants Alone	Data only on determinants of health, charted from every included information source. Co-occurrence matrix is to the right of the data table.
		7. Determinants Only DUMA	Data only on determinants of health, charted from every study that utilised DUMA data. Co-occurrence matrix is to the right of the data table.
		8. Determinants Excl DUMA	Data only on determinants of health, charted from studies that did not utilise DUMA data. Co-occurrence matrix is to the right of the data table.
		9. Jurisdiction Tables	Tables and Stacked Bar Graph of number of information sources per jurisdiction, and whether data came from DUMA program

## Sheet: 2. All Data
Study #	Title	Reference Authors	Publication Year	Reference Type	Description of the Study / Report	State of Study / Report	If Multiple, which ones:	Population in the report / study	Study / Report Design	Sample Size (if applicable)	Study Aim / Document Purpose	Methods	Conclusions	Other study / report characteristics	Does this study use any data from DUMA?	Does this study use data from the National Deaths in Custody Program (NDICP)	Does the study include any data about juveniles in police custody?	Does the study include data relevant to only male detainees, female detainees, or both in police custody?	Individual Characteristics	Gender	Age	Indigenous Status	Ethnicity	Country of Birth	Migration Status	Refugee Status	Structural	Discrimination or racism	Socioeconomics	Education level	Employment status	Income	Secure Housing	Food Security	Neighbourhood / Suburb / LGA of detainee	Previous incarceration	Health knowledge	Health literacy	Health behaviours	Tobacco use	Alcohol use	Level of physical activity	Dietary habits	Illicit drug use	Sexual practices	Sleep patterns	Psychosocial	Stress / psychological distress	Isolation or loneliness
167	The work of forensic physicians with police detainees in the Canberra City Watchhouse	Sturgiss & Parekh	2010	Scientific / Academic Study		ACT	N/A	Police detainees at the Canberra City Watchhouse that were seen by the Clinical Forensics ACT service.	Retrospective analysis of routinely collected data	726	To determine the characteristics of detainees seen by forensic physicians in the Canberra City Watchhouse, and the type of work performed by forensic physicians in theWatchhouse.	A retrospective clinical audit was conducted by forensic physicians working at Clinical Forensics ACT. Routinely entered data from consultations was reviewed and analysed quantitatively.	More than 50% of the detainees seen by the service were under the age of 30. Some individuals had more than 4 episodes of care recorded, with fourteen individuals accounting for 17.2% of the workload for the 2 year study period. The majority of the workload in the Watchhouse involves medical review of detainees and not forensic procedures. As many detainees gave histories of mental health and/or …		No	No	Yes	Both Males and Females		Yes	Yes	Yes	No	No	No	No		No		No	No	No	No	No	No	No		No		No	Yes	No	No	Yes	No	No		No	No
A21	Australian Capital Territory Ombudsman Annual Report 2004-2005	Australian Capital Territory Ombudsman	2005	Grey Literature: Government Agency Report / Inquiry		ACT	N/A	This study includes two case studies: one of a woman, and another of a young male, held in the ACT City Watch House.	Government Agency Report	2	To comply with annual reporting requirements and report on major issues, challenges and achievements of the ACT Ombudsman in 2004-2005.	Qualitative descriptions and summaries of some cases are provided in the annual report.	N/A		No	No	Yes	Both Males and Females		Yes	No	No	No	No	No	No		No		No	No	No	No	No	No	No		No		No	Yes	No	No	No	No	No		No	No
2399	Human Rights Audit on the operation of ACT Correctional Facilities under Corrections legislation	ACT Human Rights Commission	2007	Grey Literature: Government Agency Report / Inquiry		ACT	N/A	N/A	Government Investigation or Inquiry	36 detainees were interviewed as part of the broader audit	To review the effect and implementation of existing and proposed Territory law governing the operations of ACT Correctional Facilities. In particular, the operation of Belconnen Remand Centre (‘BRC’) and Symonston Temporary Remand Centre (‘STRC’) will be audited. [Please note: neither of these are police custody settings, however the report does include some small sections of information on polic…	A review of the legal framework, operations and practices of the two remand centres was undertaken.	This human rights audit makes 96 recommendations over seven broad categories which include changes to corrections culture, the health of detainees, systemic discrimination and the human treatment of detainees.		No	No	Not Reported	Both Males and Females		Yes	Yes	Yes	No	No	No	No		No		No	No	No	No	No	No	No		No		Yes	No	Yes	No	No	No	No		No	Yes
2031	Review of ACT Policing’s Watchhouse operations: Joint report by the Australian Federal Police and the Commonwealth Ombudsman	Australian Federal Police & the Commonwealth Ombudsman	2007	Grey Literature: Government Agency Report / Inquiry		ACT	N/A	N/A	Government Investigation or Inquiry	N/A	To examine the policies, practices, and procedures applying to watchhouse operations and to make recommendations on any actions required to improve all aspects of watchhouse operations.	The policies and procedures relevant to watchhouse operations, and staff training were reviewed. A review was conducted on the use of force and restraints, and the treatment of people with special needs. A sample of watchhouse records and videotapes were reviewed. Facilities and amenities were assessed and interviews were also undertaken.	The Watchhouse facilities are in good condition and largely compliant with the 1991 Recommendations of the Royal Commission into Aboriginal Deaths in Custody (RCIADIC). However, the review identified deficiencies in many aspects of Watchhouse operations.		No	No	Yes	Both Males and Females		Yes	Yes	Yes	No	No	No	No		No		No	No	No	No	No	No	No		No		Yes	Yes	Yes	Yes	Yes	No	No		No	Yes
A7	Post Visit Summary: Jervis Bay Police Station	Commonwealth National Preventive Mechanism	2024	Grey Literature: Government Agency Report / Inquiry		ACT	N/A	N/A	Government Agency Report	N/A	To report on the inspection of the Jervis Bay Police Station in December 2023 conducted by the ACT Ombudsman and Commonwealth NPM team. This inspection was completed to monitor the treatment of people in detention, the conditions of their detention and identify any systemic issues where there is a risk of torture or ill-treatment.	The Jervis Bay Police Station was inspected. The services were reviewed over five domains: safety, respect, purposeful activity, wellbeing, and physical and mental health.	The report makes 15 recommendations across fire safety, staff communication, detainee privacy, ligature points, and detainee transport.		No	No	Not Reported	Both Males and Females		Yes	No	Yes	No	No	No	No		No		No	No	No	No	No	No	No		No		No	No	Yes	Yes	No	No	No		No	No
A6	Post Visit Summaries: ACT Policing Watch House and ACT Police Stations	Commonwealth National Preventive Mechanism	2024	Grey Literature: Government Agency Report / Inquiry		ACT	N/A	N/A	Government Agency Report	3 males were in detention at the time of the inspection.	To report on the inspections of the ACT Policing Watch House in June 2023, and ACT Police Stations in April and May 2023 conducted by the ACT Ombudsman and Commonwealth NPM team. These inspection are completed to monitor the treatment of people in detention, the conditions of their detention and identify any systemic issues where there is a risk of torture or ill-treatment.	The ACT Policing Watch House and four police stations (Belconnen, Gungahlin, Tuggeranong, and Woden) were inspected. The services were reviewed over five domains: safety, respect, purposeful activity, wellbeing, and physical and mental health.	Eleven suggestions were made relevant to the police stations and 21 suggestions were made to the ACT Policing Watch House.		No	No	Not Reported	Males only		Yes	No	Yes	No	No	No	No		No		No	No	No	No	No	No	No		No		No	No	Yes	Yes	No	No	No		No	No
A5	Post Visit Summary: Cocos (Keeling) Islands Police Station	Commonwealth National Preventative Mechanism	2024	Grey Literature: Government Agency Report / Inquiry		External Australian Territory	N/A	N/A	Government Agency Report	N/A	To report on an inspection of Cocos (Keeling) Island Police Station undertaken by three OPCAT monitors in August 2023. These inspection are completed to monitor the treatment of people in detention, the conditions of their detention and identify any systemic issues where there is a risk of torture or ill-treatment.	Cocos Island Police Station was visited and inspected and the service was reviewed over five domains: safety, respect, purposeful activity, wellbeing, and physical and mental health.	The report makes 17 recommendations across detainee monitoring, custodial communication systems, the provision of exercise space, and upgrades to cell design.		No	No	N/A	N/A		No	No	No	No	No	No	No		No		No	No	No	No	No	No	No		No		No	No	Yes	Yes	No	No	No		No	No
A4	Post visit summary: Christmas Island Police Station	Commonwealth National Prevention Mechanism	2024	Grey Literature: Government Agency Report / Inquiry		External Australian Territory	N/A	N/A	Government Agency Report	N/A	To report on an inspection of Christmas Island Police Station undertaken by OPCAT monitors in August 2023. These inspection are completed to monitor the treatment of people in detention, the conditions of their detention and identify any systemic issues where there is a risk of torture or ill-treatment.	Inspection of the police cells were undertaken on two occasions and the service was reviewed over five domains: safety, respect, purposeful activity, wellbeing, and physical and mental health.	This report makes 16 recommendations across the equipment, operation of the police cells.		No	No	N/A	N/A		No	No	No	No	No	No	No		No		No	No	No	No	No	No	No		No		No	No	Yes	Yes	No	No	No		No	No
1172	Australian Deaths in Custody and Custody-related Police Operations 1999	Dalton	2000	Grey Literature: Government Agency Report / Inquiry		Multiple States or Territories	NSW, VIC, QLD, WA, SA, NT	Individuals who have died while in custody (police or prison), or who have died while police or custodial officers attempted to detain them in the year 1999.	Government Agency Surveillance Report	85 deaths total, 26 deaths in police custody, including 6 that died in police facilities and 20 that died in police operations.	To report on the deaths in custody that occurred in Australia in 1999.	A summary report of data collected by the National Deaths in Custody Monitoring and Research Program, Australian Institute of Criminology for the year 1999.	N/A (only has a few conclusions on prison deaths)		No	Yes	No	Both Males and Females		Yes	Yes	Yes	No	No	No	No		No		Yes	No	No	No	No	No	No		No		No	No	No	No	No	No	No		No	No
2296	Drug transactions: some results from the DUMA project	Makkai	2000	Grey Literature: Government Agency Report / Inquiry		Multiple States or Territories	NSW, QLD, WA	Adult male detainees at one of the four initial DUMA data collection sites in 1999.	Government Agency Report	Not Reported	To provide an assessment of the extent and nature of the illicit drug situation in Australia for 1998–99, as well as a synopsis of the primary illicit drug–cultivating and–production countries.	Data was collected through questionnaires, but other sources such as international drug reports, research documents, interviews and letters of request were also used to populate the report.	The data shows that drug markets vary according to site and drug.		Yes	No	No	Males only		No	Yes	No	No	No	No	No		No		Yes	Yes	No	No	No	No	Yes		No		No	No	No	No	Yes	No	No		No	No
1097	Patterns Patterns of Drug Use Amongst Police Detainees: 1999–2000	Makkai et al.,	2000	Grey Literature: Government Agency Report / Inquiry		Multiple States or Territories	NSW, QLD, WA	Individuals in police custody in one of four testing sites spread over Sydney, Gold Coast, and Perth.	Government Agency Report	1759	To provide interim findings from the Drug Use Monitoring Australia pilot up to the middle of 2000.	Face to face interviews and urine specimen analysis.	The authors observed stable patterns of cannabis and opiate use in police detainees over an 18 month period. Results varied by site indicating that local strategy and policy is vital.		Yes	No	Not Reported	Both Males and Females		Yes	Yes	No	No	No	No	No		No		Yes	Yes	No	Yes	No	No	No		No		No	No	No	No	Yes	No	No		No	No
2181	Drug Use Monitoring in Australia (DUMA): 1999 Annual Report on Drug Use Among Adult Detainees	Makkai	2000	Grey Literature: Government Agency Report / Inquiry		Multiple States or Territories	NSW, QLD, WA	Individuals in police custody at one of four DUMA program data collection sites in 1999.	Government Agency Surveillance Report	1402	To describe the key results from the DUMA program data collected during 1999.	A combination of a self-report survey detailing a range of criminal justice, demographic, drug use and drug market participation information and voluntary urinalysis.	N/A		Yes	No	Yes	Both Males and Females		Yes	Yes	No	No	No	No	No		No		Yes	Yes	No	Yes	No	No	Yes		No		No	No	No	No	Yes	Yes	No		No	No
1362	Australian Deaths in Custody and Custody-related Police Operations, 2000	Collins & Mouzos	2001	Grey Literature: Government Agency Report / Inquiry		Multiple States or Territories	NSW, VIC, QLD, WA, SA	Individuals who have died while in custody (police or prison), or who have died while police or custodial officers attempted to detain them in 2000.	Government Agency Surveillance Report	91 deaths in custody with 25 occurring in police custody.	To provide the latest information on deaths in custody in Australia for the year 2000.	Data collected by the National Deaths in Custody Monitoring and Research Program for the year 2000 is summarised and presented in tables and figures.	N/A		No	Yes	Yes	Both Males and Females		Yes	Yes	Yes	No	No	No	No		No		No	No	No	No	No	No	No		No		No	No	No	No	No	No	No		No	No
195	Patterns of recent drug use among a sample of Australian detainees	Makkai	2001	Scientific / Academic Study		Multiple States or Territories	NSW, QLD, WA	Adult male police detainees held in one of the four study site locations who hasd been in detention for less than 48 hours.	Cross-sectional Study	1179	To ascertain the prevalence of recent drug use among police detainees.	Structured interviews using a questionnaire were used to collect information on detainee demographics and recent drug use. Urinalysis was also completed.	To effectively monitor patterns of drug use among at-risk populations such as detainees data collections grounded at the local level are necessary.		Yes	No	No	Males only		No	Yes	No	No	No	No	No		No		Yes	Yes	No	Yes	No	No	Yes		No		No	No	No	No	Yes	No	No		No	No
1363	Deaths in Custody: 10 Years on from the Royal Commission	Williams	2001	Grey Literature: Government Agency Report / Inquiry		Multiple States or Territories	NSW, VIC, QLD, SA, WA, TAS, NT, ACT, External Australian Territory	Individuals who have died while in custody (police or prison), or who have died while police or custodial officers attempted to detain them from 1990-1999.	Government Agency Surveillance Report	78 non-Indigenous deaths and 21 Indigenous deaths in police custody between 1990 -1999.	To examine the number and circumstances of deaths in custody for the decade examined by the Commission are compared with those which occurred in the decade since.	Analysis of case records collected by the National Deaths in Custody Monitoring and Research Program.	Even with the addition of another category of deaths (police operations) in the decade since the Royal Commission, the average annual rate of death of Indigenous persons in custody, relative to population size, diminished slightly (from 4.4 per 100,000 to 3.8 per 100,000 persons).		No	Yes	Yes	Both Males and Females		Yes	Yes	Yes	No	No	No	No		No		No	No	No	No	No	No	No		No		No	No	No	No	No	No	No		No	No
2084	Drug Use Monitoring in Australia (DUMA): 2000 Annual Report on Drug Use Among Police Detainees	Makkai & McGregor	2001	Grey Literature: Government Agency Report / Inquiry		Multiple States or Territories	NSW, QLD, WA	Individuals in police custody in one of the four DUMA data collection sites in 2000.	Government Agency Surveillance Report	2121	To provide illicit drug use information on those people who are detained and brought to a police station.	A combination of a self-report survey detailing a range of criminal justice, demographic, drug use and drug market participation information and voluntary urinalysis.	N/A		Yes	No	Yes	Both Males and Females		Yes	Yes	No	No	No	No	No		No		Yes	Yes	No	Yes	No	No	Yes		No		No	Yes	No	No	Yes	Yes	No		No	No
2060	Deaths in Custody in Australia: 2001 National Deaths in Custody Program (NDICP) Annual Report	Collins	2002	Grey Literature: Government Agency Report / Inquiry		Multiple States or Territories	NSW, VIC, QLD, SA, WA	Individuals who died while in custody (police, or prison detention), or who died while police or custodial officers attempted to detain them in 2001.	Government Agency Surveillance Report	31 deaths in police custody including 7 category 1 deaths, and 2 deaths that occurred in cells.	To present detailed tabulated information on deaths in custody in Australia for the year 2001 and to provide jurisdictional breakdowns for comparative purposes.	Data collected by the National Deaths in Custody Monitoring and Research Program for the year 2001 are summarised and presented in tables and figures.	N/A		No	Yes	No	Both Males and Females		Yes	Yes	Yes	No	No	No	No		No		No	No	No	No	No	No	No		No		No	No	No	No	No	No	No		No	No
1360	Deaths in Custody: A Gender-specific Analysis	Collins & Mouzos	2002	Grey Literature: Government Agency Report / Inquiry		Multiple States or Territories	Not Stated	Females who have died in custody in Australia between 1980 and 2000.	Government Agency Report	75 deaths with 38 occurring in police custody	To examine female deaths in all forms of custody, with specific focus on the circumstances and characteristics of the 75 female deaths in custody that have occurred in Australia between 1980 and 2000.	Retrospective analysis of data from the National Deaths in Custody Program	This study has identified the existence of gender differentials among persons who died in custody in Australia. Most importantly, the study has found that women do not die in the same circumstances as their male counterparts		No	Yes	No	Both Males and Females		Yes	No	Yes	No	No	No	No		No		No	No	No	No	No	No	No		No		No	No	No	No	Yes	No	No		No	No
2317	Drug Driving Among Police Detainees in Three States of Australia: Final Report	Poyser et al.,	2002	Grey Literature: Government Agency Report / Inquiry		Multiple States or Territories	NSW, QLD, WA	Individuals in police custody in one of three DUMA program data collection sites between 1999 and 2001.	Government Agency Report	2525	To utilise DUMA program data to describe the extent of drug driving amongst detainees, the patterns of drug use of these detainees, their socio-demographic profiles, and to provide empirical evidence for police deliberations.	A retrospective quantitative analysis of DUMA program data from 1999 to 2001 specifically focussing on detainees with traffic offenses.	In brief, it is a significant road safety concern that the majority of DUMA traffic detainees tested positive to psychoactive drugs other than alcohol. It should be noted that the data does not allow us to determine whether the traffic detainees were actually impaired while driving. It does appear, however, that taking drugs and driving is an acceptable practice amongst this sample.		Yes	No	No	Both Males and Females		Yes	Yes	Yes	No	No	No	No		No		Yes	Yes	No	No	No	No	Yes		No		No	Yes	No	No	Yes	No	No		No	No
2209	Drug use and crime: findings from the DUMA survey	Weierter & Lynch	2002	Grey Literature: Government Agency Report / Inquiry		Multiple States or Territories	NSW, QLD, WA	Individuals in police custody at one of four DUMA program data collection sites between 1999 and 2001.	Government Agency Report	5440	To explore the relationship between drug dependency and crime, and between drug dependency and such factors as age, sex, schooling and drug_x0002_taking.	A retrospective quantitative analysis of DUMA data from a three year period.	There are two areas of concern highlighted in the data. Firstly, there is a greater proportion of females testing positive for opiates compared to males suggesting a stronger than expected heroin-crime relationship. Secondly, polydrug use is a concern in the detainee population.		Yes	No	Yes	Both Males and Females		Yes	Yes	No	No	No	No	No		No		Yes	No	No	Yes	No	No	No		No		No	Yes	No	No	Yes	No	No		No	No
2086	Drug Use Monitoring in Australia (DUMA): 2001 Annual Report on Drug Use Among Police Detainees	Makkai & McGregor	2002	Grey Literature: Government Agency Report / Inquiry		Multiple States or Territories	NSW, QLD, WA	Individuals in police custody in one of the four DUMA data collection sites in 2001.	Government Agency Surveillance Report	111 juveniles & 1808 adults	To provide illicit drug use information on those people who are detained and brought to a police station.	A combination of a self-report survey detailing a range of criminal justice, demographic, drug use and drug market participation information and voluntary urinalysis.	N/A		Yes	No	Yes	Both Males and Females		Yes	Yes	No	No	No	No	No		No		Yes	Yes	No	Yes	No	No	Yes		No		No	Yes	No	No	Yes	Yes	No		No	No
2159	Deaths in Custody in Australia: 2002 National Deaths in Custody Program (NDICP) Annual Report	Collins & Ali	2003	Grey Literature: Government Agency Report / Inquiry		Multiple States or Territories	NSW, QLD, WA, NT, VIC, TAS	Individuals who died while in custody (police, or prison detention), or who died while police or custodial officers attempted to detain them in 2002.	Government Agency Surveillance Report	19 deaths in police custody including 5 category 1 deaths. No deaths occurred in cells.	To present detailed tabulated information on deaths in custody in Australia for the year 2002 and to provide jurisdictional breakdowns for comparative purposes.	Data collected by the National Deaths in Custody Monitoring and Research Program for the year 2002 are summarised and presented in tables and figures.	N/A		No	Yes	Yes	Both Males and Females		Yes	Yes	Yes	No	No	No	No		No		No	No	No	No	No	No	No		No		No	No	No	No	No	No	No		No	No
2387	Monitoring the use of illicit drugs in four countries through the International Arrestee Drug Abuse Monitoring (I-ADAM) program	Taylor et al.,	2003	Scientific / Academic Study		Multiple States or Territories	NSW, QLD, WA	Adult male arestees in the USA, Australia, South Africa and England (only data relating to Australia extracted)	Cross-sectional Study	2121	To use I-ADAM data for 2000 from four countries (Australia, England, South Africa and the United States) to examine the rates of detainees testing positive for drugs and arrestee self-reports of past 12-month illicit drug use.	Data was collected using interviews and undertaking urinalysis. Quantitative analysis was completed.	There is a considerable amount of drug use across all four countries in the arrestee population. About half of all the arrestees in all four countries test positive for recent three-day marijuana use.		Yes	No	No	Males only		No	Yes	No	No	No	No	No		No		Yes	Yes	No	Yes	No	No	No		No		No	No	No	No	Yes	No	No		No	No
1359	Self-reported Drug Use: How Prevalent is Under-reporting?	McGregor & Makkai	2003	Grey Literature: Government Agency Report / Inquiry		Multiple States or Territories	NSW, QLD, SA, WA	Police detainees in one of the seven DUMA data collection sites between 1999 and 2002.	Government Agency Report	6477	To examine self-reported drug use among a sample of police detainees and compares that information with results of urinalysis testing	Results from DUMA self-report surveys were compared with results from urinalysis.	While detainees who use illicit drugs and have been in contact with the criminal justice system or in treatment are more likely to report accurately, others who lead more socially accepted lifestyles are more likely to under-report their drug use.		Yes	No	No	Both Males and Females		Yes	Yes	No	No	No	No	No		No		Yes	Yes	No	Yes	No	No	Yes		No		No	No	No	No	Yes	No	No		No	No
580	Victims or offenders: Who were the 11 Indigenous female prisoners who died in custody and were investigated by the Australian Royal Commission into Aboriginal Deaths in Custody?	Marchetti	2012	Scientific / Academic Study		Multiple States or Territories	WA, QLD, SA,	The focus population in this article is the deceased females in the Australian Royal Commission into Aboriginal Deaths in Custody (RCIADIC), however comparative information on the deceased males is also presented.	Qualitative Study	11 deaths, 9 of which were detained in police custody	To explore how the 11 deceased females in the Australian Royal Commission into Aboriginal Deaths in Custody (RCIADIC) became invisible as victims and offenders in favour of the Indigenous males.	A thematic content analysis of the death reports of the 11 females included in the RCIADIC combined with interviews with 48 people either involved in the RCIADIC or who worked in the Aboriginal Issues Units established from the enquiry.	The RCIADIC’s treatment of the problems concerning Indigenous women, particularly those that were detrimental to their safety, was inadequate. Although there were many procedural constraints placed upon the RCIADIC’s ability to conduct its inquiry, there is evidence to suggest that other inquiries, such as the Aboriginal Justice Inquiry of Manitoba, were able to surpass similar constraints and ad…		No	No	No	Both Males and Females		Yes	Yes	Yes	No	No	No	No		Yes		No	No	No	No	No	No	Yes		No		No	Yes	No	No	Yes	No	No		No	No
1358	Drug Use Among a Sample of Juvenile Detainees	Wei et al.,	2003	Grey Literature: Government Agency Report / Inquiry		Multiple States or Territories	NSW, QLD	Juveniles in police custody in one of the NSW or QLD data collection sites in DUMA from 1999 to 2002.	Government Agency Report	493	To analyse some patterns of drug use, age at first drug use, the association between drug use and offending, and other characteristics of juvenile arrestees.	An analysis of data previously collected through the DUMA program between 1999 and 2002.	This paper has demonstrated that drug use among juvenile detainees is prevalent and that reported access to treatment is low. The importance of the juvenile justice system as a point of referral to drug treatment cannot be underestimated.		Yes	No	Yes	Both Males and Females		Yes	Yes	No	No	No	No	No		No		Yes	No	No	Yes	No	No	No		No		No	No	No	No	Yes	No	No		No	No
2087	Drug Use Monitoring in Australia (DUMA): 2002 Annual Report on Drug Use Among Police Detainees	Makkai & McGregor	2003	Grey Literature: Government Agency Report / Inquiry		Multiple States or Territories	NSW, QLD, SA, WA	Individuals in police custody in one of the four DUMA data collection sites in 2002.	Government Agency Surveillance Report	3634	To provide illicit drug use information on those people who are detained and brought to a police station.	A combination of a self-report survey detailing a range of criminal justice, demographic, drug use and drug market participation information and voluntary urinalysis.	N/A		Yes	No	Yes	Both Males and Females		Yes	Yes	No	No	No	No	No		No		Yes	Yes	No	Yes	No	No	Yes		No		No	Yes	No	No	Yes	Yes	No		No	No
1986	Deaths in Custody in Australia: 2003 National Deaths in Custody Program (NDICP) Annual Report	McCall	2004	Grey Literature: Government Agency Report / Inquiry		Multiple States or Territories	NSW, VIC, QLD, WA, SA, NT	Individuals who died while in custody (police, or prison detention), or who died while police or custodial officers attempted to detain them in 2003.	Government Agency Surveillance Report	29 deaths in Australian police custody and custody-related police operations including 10 category 1 deaths, and 3 that occurred in cells.	To provide the latest information on deaths in custody in Australia for the year 2003.	Data collected by the National Deaths in Custody Monitoring and Research Program for the year 2003 are summarised and presented in tables and figures.	In comparison to 2002, the total number of custodial deaths was similar. The number of deaths in police custody decreased from 33 in 2002 to 29 in 2003. Deaths in prison custody also declined from 50 deaths in 2002 to 39 deaths in 2003. In particular, Victoria recorded the lowest number of prison custody deaths (n=1) since the NDICP began recording deaths in custody in 1980.		No	Yes	Not Reported	Both Males and Females		Yes	Yes	Yes	No	No	No	No		No		No	No	No	No	No	No	No		No		No	No	No	No	No	No	No		No	No
1356	Cocaine Use Among a Sample of Police Detainees	Milner & McGregor	2004	Grey Literature: Government Agency Report / Inquiry		Multiple States or Territories	NSW, QLD, SA, WA	Police detainees in one of the seven DUMA data collection sites between 1999 and 2003.	Government Agency Report	9510	To examine the use of cocaine among a group of individuals detained by police and interviewed for the AIC’s Drug Use Monitoring in Australia (DUMA) program.	An analysis of data previously collected through the DUMA program between 1999 and 2003.	The analysis shows that while most cocaine use occurs in DUMA’s Sydney sites, use also occurs in other areas. Furthermore, cocaine users among this cohort are predominately multiple-drug users.		Yes	No	Not Reported	Both Males and Females		Yes	Yes	No	No	No	No	No		No		Yes	Yes	No	Yes	No	No	Yes		No		No	No	No	No	Yes	Yes	No		No	No
2187	Drug Use Monitoring in Australia: 2003 Annual Report on Drug Use Among Police Detainees	Milner et al.,	2004	Grey Literature: Government Agency Report / Inquiry		Multiple States or Territories	NSW, QLD, SA, WA,	Individuals in police custody at one of seven DUMA program data collection sites in 2003.	Government Agency Surveillance Report	3705	To describe the key results from the DUMA program data collected during 2003.	A combination of a self-report survey detailing a range of criminal justice, demographic, drug use and drug market participation information and voluntary urinalysis.	N/A		Yes	No	Yes	Both Males and Females		Yes	Yes	No	No	No	No	No		No		Yes	Yes	No	Yes	No	No	Yes		No		No	Yes	No	No	Yes	Yes	No		No	No
1884	Deaths in Custody in Australia: National Deaths in Custody Program Annual Report 2004	Joudo & Veld	2005	Grey Literature: Government Agency Report / Inquiry		Multiple States or Territories	NSW, QLD, VIC, WA, SA, NT, ACT	Individuals who died while in custody (police or prison), or who died while police or custodial officers attempted to detain them in 2004	Government Agency Surveillance Report	28 deaths occurred in police custody and custody-related operations, of which 9 were category 1 deaths and 1 death occurred in a cell.	To provide the latest information on deaths in custody in Australia for the year 2004.	Data collected by the National Deaths in Custody Monitoring and Research Program for the year 2004 is summarised and presented in tables and figures.	N/A - the 2004 report did not include a conclusion		No	Yes	Not Reported	Both Males and Females		Yes	Yes	Yes	No	No	No	No		No		No	No	No	No	No	No	No		No		No	No	No	No	No	No	No		No	No
1909	Indigenous Male Offending and Substance Abuse	Putt et al.,	2005	Grey Literature: Government Agency Report / Inquiry		Multiple States or Territories	NSW, QLD, SA, WA (police detainee data)	Adult male prisoners surveyed through the Drug use careers of offenders project (DUCO) in 2001 and adult police detainees surveyed through the Drug Use monitoring in Australia program (DUMA) in 2002 and 2003.	Government Agency Report	5797 male police detainees and 2135 male prisoners	To compare Indigenous and non-Indigenous male offenders’ drug use and offending in order to identify how better to prevent and respond to drug-related crime	A retrospective quantitative analysis of DUMA and DUCO data was completed.	The results indicate that Indigenous male offenders are more likely to have earlier and more serious contact with the criminal justice system. It also seems that urban Indigenous male offenders have similar experiences with illicit drugs to their non-Indigenous counterparts, including intravenous use, dependency and involvement in the illicit drug trade		Yes	No	No	Males only		Yes	Yes	Yes	No	No	No	No		No		Yes	Yes	No	Yes	No	No	Yes		No		No	Yes	No	No	Yes	No	No		No	No
1843	2002 National Police Custody Survey	Taylor & Bareja	2005	Grey Literature: Government Agency Report / Inquiry		Multiple States or Territories	NSW, QLD, WA, SA, VIC, NT, ACT, TAS	Anyone taken into police custody in Australia and lodged in a police cell in the month of October in 2002.	Government Agency Surveillance Report	27047	To presents findings from the fourth National police custody survey which was conducted in October 2002. The document aims to obtain information on the extent and nature of police custody incidents over a one-month period in order to identify flows into and out of police custody, who goes into custody and why, and to provide comparisons in custody over time.	The report used data from two sources. Data from ACT, Victoria, and South Australia were collected by police officers at the station level on hard copy forms, and forwarded to the Australian Institute of Criminology for coding and data entry. Data from New South Wales, Queensland, Western Australia, Northern Territory and Tasmania were provided to the Australian Institute of Criminology in the fo…	It appears that there has been some progress toward meeting key recommendations of the Royal Commission into Aboriginal Deaths in Custody. This is reflected primarily in reduced rates of Indigenous custody in some jurisdictions, as well as a reduction in the percentage of custody incidents attributable to public drunkenness.		No	No	Yes	Both Males and Females		Yes	Yes	Yes	No	No	No	No		No		No	No	No	No	No	No	No		No		No	Yes	No	No	No	No	No		No	No
2389	Drug Use and Vehicle Crime - An Analysis of DUMA Data on Offenders Arrested for Motor Vehicle Theft	Ziersch & Turner	2005	Grey Literature: Government Agency Report / Inquiry		Multiple States or Territories	NSW, QLD, SA, WA	Police detainees at one of seven DUMA data collection sites between 2003 and 2004.	Government Agency Report	7263	To provide a summary of the characteristics of detainees apprehended for a motor vehicle theft offence and compare these characteristics to detainees apprehended for other offenses.	A retrospective quantitative analysis of DUMA program data with a specific focus on those apprehended for motor vehicle theft.	The findings of this study indicate that motor vehicle theft offenders are more likely to have earlier and more entrenched contact with the criminal justice system. These offenders recorded higher rates of imprisonment and were more likely to earn income from illegal activity.		Yes	No	No	Both Males and Females		Yes	Yes	Yes	No	No	No	No		No		Yes	Yes	No	Yes	No	No	Yes		No		No	No	No	No	Yes	No	No		No	No
2198	Drug Use Monitoring in Australia: 2004 Annual Report on Drug Use Among Police Detainees	Schulte et al.,	2005	Grey Literature: Government Agency Report / Inquiry		Multiple States or Territories	NSW, QLD, SA, WA	Individuals in police custody at one of seven DUMA program data collection sites in 2004.	Government Agency Surveillance Report	3834	To describe the key results from the DUMA program data collected during 2004.	A combination of a self-report survey detailing a range of criminal justice, demographic, drug use and drug market participation information and voluntary urinalysis.	N/A		Yes	No	Yes	Both Males and Females		Yes	Yes	No	No	No	No	No		No		Yes	Yes	No	Yes	No	No	Yes		No		No	Yes	No	No	Yes	Yes	No		Yes	No
1187	Deaths in custody in Australia 1990–2004	Joudo	2006	Grey Literature: Government Agency Report / Inquiry		Multiple States or Territories	Not Stated	Individuals who have died while in custody (police or prison), or who have died while police or custodial officers attempted to detain them from 1990-2004.	Government Agency Surveillance Report	452 deaths in police custody and police operations. 219 occurred in police custody (category 1a or 1b) and 233 occurred in police operations.	To examine the trends in deaths in custody over the 15 year period following the RCIADIC, from 1990 to 2004.	A summary report of data collected by the National Deaths in Custody Monitoring and Research Program, Australian Institute of Criminology for the years 1990 to 2004.	Although the majority of Australian deaths in custody occurred in police custody between 1980 and 1989, the trend in the 15 years since the RCIADIC reveals a different picture. Prison custody deaths account for the majority of deaths in custody since 1990 and have exceeded all other deaths each year. Furthermore, while deaths in police custody have decreased since 1990, deaths in police operation…		No	Yes	Yes	Both Males and Females		Yes	Yes	Yes	No	No	No	No		No		No	No	No	No	No	No	No		No		No	No	No	No	No	No	No		No	No
1886	Deaths in custody in Australia: National Deaths in Custody Program annual report 2005	Joudo	2006	Grey Literature: Government Agency Report / Inquiry		Multiple States or Territories	NSW, VIC, QLD, WA, SA	Individuals who died while in custody (police or prison), or who died while police or custodial officers attempted to detain them in 2005	Government Agency Surveillance Report	20 deaths occurred in police custody and custody-related operations, of which 5 were category 1 deaths and 1 death occurred in a cell.	To provide the latest information on deaths in custody in Australia for the year 2005.	Data collected by the National Deaths in Custody Monitoring and Research Program for the year 2005 is summarised and presented in tables and figures.	N/A - the 2005 report did not include a conclusion.		No	Yes	Not Reported	Both Males and Females		Yes	Yes	Yes	No	No	No	No		No		No	No	No	No	No	No	No		No		No	No	No	No	No	No	No		No	No
2090	Drug use monitoring in Australia: 2005 annual report on drug use among police detainees	Mouzos et al.,	2006	Grey Literature: Government Agency Report / Inquiry		Multiple States or Territories	NSW, QLD, SA, WA	Individuals in police custody in one of the seven DUMA data collection sites in 2005.	Government Agency Surveillance Report	3786	To describe the key results from the DUMA data collected during 2005.	A combination of a self-report survey detailing a range of criminal justice, demographic, drug use and drug market participation information and voluntary urinalysis.	N/A		Yes	No	Yes	Both Males and Females		Yes	Yes	No	No	No	No	No		No		Yes	Yes	No	Yes	No	No	Yes		No		No	Yes	No	No	Yes	Yes	No		No	No
1124	Benzodiazepine use and harms among police detainees in Australia	Loxley	2007	Grey Literature: Government Agency Report / Inquiry		Multiple States or Territories	NSW QLD WA	Police detainees over 18 years old that consented to participate in the DUMA surveys from 1999 to 2005.	Government Agency Report	12835	To investigates the prevalence of legal and illegal benzodiazepine use and harms in police detainees.	Analysis of previously collected DUMA data (1999-2005) specifically in relation to any self-reported legal or illegal use of benzodiazepines.	Almost 18 percent of the DUMA sample had used benzodiazepines in the previous month and 15 percent had used illegal benzodiazepines in the previous 12 months. The majority of illegal benzodiazepine users had also used heroin and/or amphetamines in the same time frame.		Yes	No	No	Both Males and Females		Yes	Yes	No	No	No	No	No		No		Yes	Yes	Yes	Yes	No	No	Yes		No		No	No	No	No	Yes	No	No		No	No
1132	Partner violence among a sample of police detainees	Mouzos & Smith	2007	Grey Literature: Government Agency Report / Inquiry		Multiple States or Territories	Not Stated. The study reports that 7 of the 9 DUMA sites in 2003 and 2005 provided the addendum data, but the sites are not specified.	Adults in police detention at one of the seven Drug Use Monitoring In Australia data collection sites where the addendum questions on violence in the home were administered.	Government Agency Report	1597	To examine intimate partner violence among a sample of police detainees. Associations with their drug use and other offending behaviour are also examined.	Administration of additional survey questions on family violence during the routine DUMA data collection.	Female detainees generally experienced more partner violence in their lifetime than males. However, it was also found that female detainees were more likely to be perpetrators of partner violence than male detainees.		Yes	No	No	Both Males and Females		Yes	Yes	No	No	No	No	No		No		Yes	Yes	No	No	No	No	Yes		No		No	Yes	No	No	Yes	No	No		Yes	No
1990	Drug use monitoring in Australia: 2006 annual report on drug use among police detainees	Mouzos et al.,	2007	Grey Literature: Government Agency Report / Inquiry		Multiple States or Territories	NSW, NT, QLD, SA, VIC, WA	Police detainees in one of the nine DUMA data collection sites in 2006.	Government Agency Surveillance Report	4555	To describe the key results from the DUMA data collected throughout 2006.	A combination of a self-report survey detailing a range of criminal justice, demographic, drug use and drug market participation information and voluntary urinalysis.	N/A		Yes	No	Yes	Both Males and Females		Yes	Yes	Yes	No	No	No	No		No		Yes	Yes	No	Yes	No	No	Yes		No		No	Yes	No	No	Yes	Yes	No		No	No
1123	Drug driving among police detainees in Australia	Adams et al.,	2008	Grey Literature: Government Agency Report / Inquiry		Multiple States or Territories	NSW, QLD, SA, WA	Police detainees in selected DUMA data collection sites who had driven in the previous 12 months.	Government Agency Report	1215	To explore the characteristics of police detainees who drive after drug use and their perceptions of the risks in doing so.	Researchers implemented an addendum survey for DUMA participants, if they reported driving a vehicle in the previous 12 months.	This study highlights the significant issue of driving following the use of drugs and/ or alcohol in Australia. Over half of detainees who had driven a car or other vehicle in the past 12 months reported driving after they had used drugs other than alcohol and over one-third reported driving after they had used alcohol.		Yes	No	No	Both Males and Females		Yes	Yes	No	No	No	No	No		No		Yes	Yes	No	No	No	No	Yes		No		No	Yes	No	No	Yes	No	No		No	No
587	Indigenous deaths associated with police contact in Australia: Event stages and lessons for prevention	Porter	2013	Scientific / Academic Study		Multiple States or Territories	WA, NT, NSW, SA, QLD, VIC, TAS	Indigenous individuals who died in police custody or custody-related operations between 1992 and 2008.	Content Analysis	98	To analyse factors involved in Indigenous deaths associated with police contact in Australia since the Royal Commission of Inquiry, with a view to identifying possible points of prevention.	Coroner reports were analysed for individual and situational variables, as well as recommendations. Variables are reported around a framework of the stages of the incident from the initial information or contact through to an officer decision to detain and subsequent after care. Subsets are detailed by cause of death.	The study showed that, in many cases, officers received information at the initial stages that warranted a response of detention, with a variety of requests for service from the public concerning potential endangerment and offending. However, there were also many cases where the situations that police encountered could have resulted in less serious courses of action, with the provision of alterna…		No	No	Yes	Both Males and Females		Yes	Yes	Yes	No	No	No	No		No		No	No	No	No	No	No	No		No		No	Yes	No	No	Yes	No	No		No	No
1887	Deaths in custody in Australia: National Deaths in Custody Program annual report 2006	Joudo & Curnow	2008	Grey Literature: Government Agency Report / Inquiry		Multiple States or Territories	NSW, VIC, QLD, WA, SA, NT, ACT	Individuals who died while in custody (police or prison), or who died while police or custodial officers attempted to detain them in 2006	Government Agency Surveillance Report	22 deaths occurred in police custody and custody-related operations, of which 6 were category 1 deaths and 0 death occurred in a cell.	To provide the latest information on deaths in custody in Australia for the year 2006.	Data collected by the National Deaths in Custody Monitoring and Research Program for the year 2006 is summarised and presented in tables and figures.	The overall number of deaths in custody has decreased during the period covered by the NDICP collection. Police custody and custody-related deaths have been declining since 2002 despite a change in definition in 1990 that expanded the remit of the program.		No	Yes	Not Reported	Both Males and Females		Yes	Yes	Yes	No	No	No	No		No		No	No	No	No	No	No	No		No		No	No	No	No	No	No	No		No	No
1822	Drug use monitoring in Australia: 2007 annual report on drug use among police detainees	Adams et al.,	2008	Grey Literature: Government Agency Report / Inquiry		Multiple States or Territories	NSW, NT, QLD, SA, VIC, WA	Police detainees in one of the ten DUMA data collection sites in 2007.	Government Agency Surveillance Report	3911	To describe the key results from the DUMA data collected in 2007 from the ten participating sites.	A combination of a self-report survey detailing a range of criminal justice, demographic, drug use and drug market participation information and voluntary urinalysis.	N/A		Yes	No	Yes	Both Males and Females		Yes	Yes	Yes	No	No	No	No		No		Yes	Yes	No	Yes	No	No	Yes		No		No	Yes	No	No	Yes	Yes	No		No	No
2034	Drugs and Crime: Trends among watch-house detainees	Crime and Misconduct Commission Queensland	2008	Grey Literature: Government Agency Report / Inquiry		Multiple States or Territories	NSW, QLD, SA, WA	Police detainees particpating in the DUMA program at Queensland data collection sites between 1999 and 2005. Comparisons are also made to detainee data from NSW, WA, and SA.	Government Agency Report	5260 Queensland detainees	To provide an accurate depiction of illegal drug use among Queensland watch-house detainees between 1999 and 2005, and comparative information (2004–05) about detainees in watch-houses in other states (NSW, WA and SA).	A retrospective analysis of DUMA program data focussing on data from Queensland sites.	This report has provided an in-depth analysis of the illicit drug-using behaviours and prior criminal histories of samples of Queensland watch-house detainees. It has also shown trends in these behaviours over time, and comparisons with other states. Not surprisingly, the socio-demographic profile of the participating detainees indicated a predominance of single males, aged about 30 years, with l…		Yes	No	Yes	Both Males and Females		Yes	Yes	Yes	No	No	No	No		No		Yes	Yes	No	Yes	No	No	No		No		No	No	No	No	Yes	Yes	No		No	No
1864	Deaths in custody in Australia: National Deaths in Custody Program 2007	Curnow & Larsen	2009	Grey Literature: Government Agency Report / Inquiry		Multiple States or Territories	NSW, VIC, QLD, WA, SA, NT	Individuals who have died while in custody (police or prison), or who have died while police or custodial officers attempted to detain them in 2007.	Government Agency Surveillance Report	74 deaths in custody with 29 occuring in police custody.	To provide the latest information on deaths in custody in Australia for the year 2007.	Data collected by the National Deaths in Custody Monitoring and Research Program for the year 2007 is summarised and presented in tables and figures.	There has been a significant decline in the total number of deaths which have occurred in custody since 1997. Over this period, deaths declined from 105 in 1997 to 74 in 2007.		No	Yes	No	Both Males and Females		Yes	Yes	Yes	No	No	No	No		No		No	No	No	No	No	No	No		No		No	No	No	No	No	No	No		No	No
1339	Mental health, abuse, drug use and crime: does gender matter?	Forsythe & Adams	2009	Grey Literature: Government Agency Report / Inquiry		Multiple States or Territories	NSW, QLD, SA, WA	Police detainees 18 years and over in one of the seven long-term DUMA data collection sites between 2002-2006.	Government Agency Report	18280	To explore the relationship between drug use, offending, mental health and experiences of abuse among a sample of police detainees in Australia.	Addendum questions on mental health and prior child abuse were administered in addition to the usual DUMA self-report survey and urinalysis.	The results from this study provide further support for the differential patterns of male and female drug use and offending.		Yes	No	No	Both Males and Females		Yes	Yes	No	No	No	No	No		No		No	No	No	No	No	No	Yes		No		No	No	No	No	Yes	No	No		Yes	No
762	Deaths in custody in Australia: a quantitative analysis of coroners’ reports	Walsh & Counter	2019	Scientific / Academic Study		Multiple States or Territories	ACT, NSW, NT, QLD, SA, TAS, VIC, WA	The study included the reports of all deaths in custody where a full-text inquest was publicly available and published between 1991 and 2016.	Content Analysis	505 deaths in custody were analysed including 43 that occurred in police facilities or vehicles.	To report on a large-scale documentary analysis of all publicly available coroners’ reports on deaths in custody released between 1991 and 2016.	Content analysis was undertaken on each coroners report. Data was extracted, coded and analysed.	In the 2015 United Nations’ Universal Periodic Review, Australia was noted to have relatively ‘high mortality’ in its prisons. The concerns of the UPR Working Group focused on high rates of Indigenous incarceration, excessive use of police force and the lack of medical and mental health care in Australian custodial facilities. Our findings tend to confirm that these concerns remain unaddressed.		No	No	Yes	Both Males and Females		Yes	Yes	Yes	No	No	No	No		Yes		No	No	No	No	No	No	No		No		No	Yes	No	No	Yes	No	No		No	No
1985	Women, drug use and crime: findings from the Drug Use Monitoring in Australia program	Loxley & Adams	2009	Grey Literature: Government Agency Report / Inquiry		Multiple States or Territories	NSW, QLD, SA, WA	Adults in police custody at participating DUMA sites between the second quarter of 2002 and the end of 2006.	Government Agency Report	17861	There are three key aims. To assess the factors associated with women's drug use and/or criminal behaviour compared to men's. To assess the extent to which women in police detention are similar to women in prison. To examine the extent to which Indigenous women are similar to non-Indigenous women in DUMA.	Retrospective analysis of DUMA data from 2002 to 2006 with comparisons made between male and female police detainees, and between female detainees, the general population in Australia, and the prisoner population.	The trajectories towards drug use and/or criminal behaviour appear to be different among female police detainees in DUMA from those of men. In support of past research, female police detainees were the more likely to be using illicit drugs on a regular basis prior to their first involvement with the criminal justice system, while the opposite pattern was found for male police detainees.		Yes	No	No	Both Males and Females		Yes	Yes	Yes	No	No	No	No		No		Yes	Yes	No	Yes	No	No	Yes		No		No	Yes	No	No	Yes	Yes	No		Yes	No
71	How risky are heroin markets? A multi-site study of self-reported risk perceptions among police detainees in Australia	Payne & Langfield	2020	Scientific / Academic Study		Multiple States or Territories	NSW, QLD, VIC, SA, WA	Individuals in police custody in one of eight DUMA program data collection sites between 2000 and 2009 who lived within 10km of the police centre in which they were detained and who self-reported either heroin use or purchasing heroin in the last 30 days.	Retrospective analysis of routinely collected data	2257	To assess the perception of risk in heroin markets, over time, and by different categories (age, gender, race) of police detainees.	Retrospective quantitative analysis of a subset of DUMA program data. Multilevel logistic regression was completed to model the geographical and temporal heterogeneity of risk.	A little over half of all heroin market participants consider transacting in their local market to be somewhat or very risky —the others consider it not at all or only a little risky.		Yes	No	Not Reported	Both Males and Females		Yes	Yes	Yes	No	No	No	No		No		No	No	No	No	No	No	No		No		No	No	No	No	Yes	No	No		No	No
1222	Deaths in custody in Australia: National Deaths in Custody Program 2008	Lyneham et al.,	2010	Grey Literature: Government Agency Report / Inquiry		Multiple States or Territories	WA, VIC, NT, NSW, QLD, SA	Individuals who have died while in custody (police or prison), or who have died while police or custodial officers attempted to detain them in 2008.	Government Agency Surveillance Report	86 total deaths in custody, with 32 in police custody and custody-related operations.	To report on deaths in prison custody, as well as deaths in police custody and custody-related operations across Australian states and territories for the year 2008.	Data collected by the National Deaths in Custody Monitoring and Research Program, Australian Institute of Criminology for the year 2008 is summarised and presented in tables and figures.	The number of deaths in police custody and custody-related operations remained stable between 1990 and 2000, peaked in 2002 and then declined each year to 2006. In 2008, there was a marginal increase from the 2007 figure, but overall the number of deaths remains in line with recorded levels in recent years.		No	Yes	Yes	Both Males and Females		Yes	Yes	Yes	No	No	No	No		No		No	No	No	No	No	No	No		No		No	No	No	No	No	No	No		No	No
510	When Suspects Resist Arrest: Prevalence, Correlates, and Implications for Front-Line Policing	Hine et al.,	2021	Scientific / Academic Study		Multiple States or Territories	NSW, NT, QLD, SA, VIC, WA	Adult detainees interviewed at one of 11 DUMA program data collection sites between 2001 and 2012.	Retrospective analysis of routinely collected data	45567	To examine the predictors associated with suspect resistance.	Data from the DUMA program was analyzed using multivariate and multi-level logistic regression to identify factors that predict suspect resistance in terms of whether the suspect was charged with resisting arrest or not	Results showed that while suspect resistance was relatively rare, it was more common under specific situations. Factors relating to offender demographics, crime, temporal/situational, and policing district all contributed to whether suspects were charged with resisting arrest. Moreover, the results showed that the policing region was the strongest predictor of whether a detainee was charged with …		Yes	No	No	Both Males and Females		Yes	Yes	Yes	No	No	No	No		Yes		No	Yes	No	No	No	Yes	No		No		No	Yes	No	No	Yes	No	No		No	No
2000	When two measures of drug dependency do not accord: prevalence, correlates, and implications for treatment in the criminal justice context	Payne & Langfield	2021	Scientific / Academic Study		Multiple States or Territories	Not Stated	Police detainees at DUMA data collection sites between 2004 and 2010 that completed the UNCOPE screening tool with researchers and who self-reported the use of at least one illicit drug in the 30 days prior to arrest.	Retrospective analysis of routinely collected data	13818	To explore self-reported dependency and its concordance with the outcomes of a clinical screening tool designed to indicate DSM-V drug dependence in criminal justice populations.	Researchers analysed data from DUMA data collection sites where both the usual questionnaire and urinalysis was conducted alongside the UNCOPE screening tool. They used univariate and bivariate analyses to indentify concordance.	We find that not all offenders who self- report their dependency are clinically assessed as dependent. Similarly, not all those who are clinically assessed as dependent identify as such.		Yes	No	No	Both Males and Females		Yes	Yes	Yes	No	No	No	No		No		No	No	No	No	No	No	No		No		No	No	No	No	Yes	No	No		No	No
1155	Drug use monitoring in Australia: 2008 annual report on drug use among police detainees	Gaffney et al.,	2010	Grey Literature: Government Agency Report / Inquiry		Multiple States or Territories	NSW, NT, QLD, SA, VIC, WA	Police detainees in one of the nine DUMA data collection sites.	Government Agency Surveillance Report	4107 adults and 136 juveniles	To describe the key results from the Drug Use Monitoring in Australia program in 2008 from the nine included sites.	A self-report survey detailing a range of criminal justice, demographic, drug use and drug market participation information as well as voluntary urinalysis.	No conclusion or unifying summary like those provided in more recent years is provided in this edition.		Yes	No	Yes	Both Males and Females		Yes	Yes	Yes	No	No	No	No		No		Yes	Yes	No	Yes	No	No	Yes		No		No	Yes	No	No	Yes	Yes	No		Yes	No
1858	Suicide deaths following police contact: A review of coronial inquest findings	Chidgey et al.,	2022	Scientific / Academic Study		Multiple States or Territories	Not Stated	Individuals that died by suicide, and had a published coronial report indicating that they had contact with police within 48 hours of their death	Retrospective analysis of routinely collected data	149 deaths met inclusion criteria, of which 8 occurred in police custody	To fill a gap in the literature by examining coronial inquest findings from 2008 to 2018, to investigate whether police face any barriers and enablers when responding to people who are suicidal.	Jurisdictional coroner files were searched for potential cases where individuals died from suicide within 2 days of contact with police. A qualitative document analysis of included coroners case files was completed.	We identified four themes within the recom_x0002_mendations, which are broadly consistent with previ_x0002_ous studies regarding the police response to people experiencing suicidal crisis. Despite dramatic improve_x0002_ments in investments to prevent suicide globally, suicide deaths are increasing.		No	No	Yes	Both Males and Females		Yes	Yes	No	No	No	No	No		No		No	No	No	No	No	No	No		No		No	No	No	No	No	No	No		No	No
2180	Increase in use of methamphetamine	Macgregor & Payne	2011	Grey Literature: Government Agency Report / Inquiry		Multiple States or Territories	NSW, NT, QLD, SA, VIC, WA	Adults in police custody at one of nine DUMA program data collection sites between 1999 and 2011.	Government Agency Report	42079	To report on the use of methamphetamine among police detainees between 1999 and 2011.	A retrospective quantitative analysis of DUMA program surveillance data.	Trend analysis demonstrates that after falling to a low of 13 percent in 2009, methamphetamine use among police detainees has once again increased—with 21 percent of detainees reporting methamphetamine use, according to data collected so far in 2011		Yes	No	No	Not Reported		No	No	No	No	No	No	No		No		No	No	No	No	No	No	No		No		No	No	No	No	Yes	No	No		No	No
1171	Prescription drug use among detainees: Prevalence, sources and links to crime	McGregor et al.,	2011	Grey Literature: Government Agency Report / Inquiry		Multiple States or Territories	NSW, NT, QLD, SA, VIC, WA	Police detainees in one of the eight DUMA data collection sites that administered the addendum survey on prescription drug use.	Government Agency Report	986	To assess the prevalence of non-medical prescription drug use among police detainees and the differences between users and non-users of prescription drugs.	A self-report survey detailing a range of criminal justice, demographic, drug use and drug market participation information as well as voluntary urinalysis.	The prevalence of non-medical prescription drug use in the previous 12 months (19%) was markedly higher among police detainees in comparison to the general community. Prescription drug use was higher in women, younger people, the unemployed and detainees who considered themselves drug dependent		Yes	No	No	Both Males and Females		Yes	Yes	No	No	No	No	No		No		Yes	Yes	No	No	No	No	Yes		No		No	Yes	No	No	Yes	No	No		No	No
1835	Patterns of mephedrone, GHB, Ketamine and Rohypnol use among police detainees: Findings from the DUMA program	Ness & Payne	2011	Grey Literature: Government Agency Report / Inquiry		Multiple States or Territories	NSW, NT, QLD, SA, VIC, WA	Police detainees in one of the eight DUMA data collection sites in the third quarter of 2010.	Government Agency Report	824	To report on the results of an addendum survey completed by DUMA on emerging or less common drug types.	Addendum questions on mephedrone, Rohypnol, GHB and Ketamine were administered in addition to the usual DUMA self-report survey and urinalysis.	This study is the first to use a large sample of Australian police detainees to investigate both the knowledge and prevalence of use for newly emerging and less commonly used drugs such as mephedrone, GHB, Ketamine and Rohypnol. While the findings indicate a relatively low level of use, there nevertheless remains a need for ongoing assessment to identify changing trends and patterns of use that c…		Yes	No	Not Reported	Both Males and Females		Yes	Yes	Yes	No	No	No	No		No		No	Yes	No	Yes	No	No	No		No		No	No	No	No	Yes	No	No		No	No
2204	Alcohol and assault on Friday and Saturday nights: Findings from the DUMA program	Sweeney & Payne	2011	Grey Literature: Government Agency Report / Inquiry		Multiple States or Territories	NSW, NT, QLD, SA, VIC, WA	Assault offenders in police custody at any one of nine DUMA interview sites between the hours of 6 pm and 6 am Friday night and 6 pm and 6 am on Saturday night in 2009 and 2010.	Government Agency Report	170	To examine the nature of alcohol consumption by assault offenders detained by the police and interviewed as part of the AIC’s DUMA program.	A retrospective analysis of a subset of DUMA program data, specifically alcohol consumption and crime attribution data from detainees charged with assault on Friday and Saturday evenings.	The results show that detainees charged with assault on a Friday and Saturday night are substantially different to those detainees charged at all other times and days of the week. In particular, assault offenders detained over the weekend were more likely to have consumed alcohol in the 48 hours prior to their arrest.		Yes	No	No	Both Males and Females		Yes	Yes	No	No	No	No	No		No		No	No	No	No	No	No	No		No		No	Yes	No	No	No	No	No		No	No
A11	Alcohol and disorderly conduct on Friday and Saturday nights: Findings from the DUMA program	Sweeney & Payne	2011	Grey Literature: Government Agency Report / Inquiry		Multiple States or Territories	NSW, QLD, VIC, WA, NT, SA	Police detainees in one of nine DUMA data collection sites detained for disorderly conduct on either a Friday or Saturday night between June 2009 and December 2010.	Government Agency Report	161	To examine the prevalence and nature of alcohol consumption by a sample of alleged offenders detained by the police during Friday and Saturday nights.	A retrospective quantitative analysis of a subset of DUMA program data collected on certain days was completed.	The results show that detainees charged with disorderly conduct on a Friday or Saturday night are substantially different to those detainees charged at other times and on other days. In particular, disorderly conduct offenders detained over the weekend were more likely to have consumed alcohol in the 48 hours prior to their arrest, to have mixed alcoholic drinks, and to be aged between 18 and 25 …		Yes	No	No	Both Males and Females		Yes	Yes	No	No	No	No	No		No		No	No	No	No	No	No	No		No		No	Yes	No	No	No	No	No		No	No
1130	Poly drug use among police detainees	Sweeney & Payne	2011	Grey Literature: Government Agency Report / Inquiry		Multiple States or Territories	NSW, NT, QLD, SA, VIC, WA	Adults in police detention in one of the nine data collection sites for the Drug Use Monitoring in Austrlia program.	Government Agency Report	3852	To assess the the number of poly drug users in police detention, the types of drugs they use and how these patterns differ over time.	Analysis of data collected in 2009 through the Drug Use Monitoring Australia program.	The prevalence of poly drug use varies depending on how it is defined and calculated. It is estimated that 44 percent of detainees had used two or more different drug types in the 12 months prior to their arrest; 30 percent had used two or more drug types in the past 30 days and 12 percent were recent poly drug users, having used two or more different drug types in the 48 hours before their arres…		Yes	No	No	Both Males and Females		Yes	Yes	Yes	No	No	No	No		No		No	Yes	No	No	No	No	Yes		No		No	Yes	No	No	Yes	No	No		No	No
1991	Doing Time - Time for Doing: Indigenous youth in the criminal justice system	The Parliament of the Commonwealth of Australia	2011	Grey Literature: Government Agency Report / Inquiry		Multiple States or Territories	NSW, WA	N/A	Government Investigation or Inquiry	N/A	To inquire into the high levels of involvement of Indigenous juveniles and young adults in the criminal justice system.	A review of submissions from Commonwealth, state and territory government departments, police organizations, non-profit organizations, and Indigenous rights' advocacy groups. In addition 18 hearings were held, and visits to youth detention sites were completed.	From Mr Shayne Neumann MP, "Too many Indigenous juveniles and youth have done time in our detention centres and prisons. Now it is time to do something about it. It is my hope that this report, Doing Time – Time for Doing, will assist in bringing about positive change for Indigenous Australians and that the future will be one of strength and partnership between all Australians."		No	No	Yes	Both Males and Females		Yes	Yes	Yes	No	No	No	No		Yes		No	No	No	No	No	No	No		No		No	Yes	No	No	Yes	No	No		No	No
A12	Victimisation and fear of crime among a sample of police detainees: Findings from the DUMA program	Sweeney & Payne	2011	Grey Literature: Government Agency Report / Inquiry		Multiple States or Territories	NSW, QLD, WA, SA, VIC, NT	Police detainees in one of eight DUMA data collection sites in the second quarter of 2010 that were administered DUMA program addendum questions. .	Government Agency Report	816	To examine the self-reported victimisation and fear of victimisation for three crime types—physical assault, burglary and motor vehicle theft, among police detainees.	Addendum questions on victimization e were administered in addition to the usual DUMA self-report survey and urinalysis.	A substantial proportion of alleged offenders in the criminal justice system are also victims of crime and the expectation of future victimisation among police detainees was higher than or equal to the prevalence of actual victimisation in the past 12 months.		Yes	No	No	Both Males and Females		Yes	Yes	Yes	No	No	No	No		No		No	Yes	No	Yes	No	No	No		No		No	No	No	No	No	Yes	No		Yes	No
712	Australian police detainees who use anabolic-androgenic steroids (AAS) and their involvement in violent crimes compared to detainees using substances other than AAS	van de Ven et al.,	2022	Scientific / Academic Study		Multiple States or Territories	NSW, QLD, SA, WA	Individuals in police custody in one of five DUMA program data collection sites between 2017 and 2021.	Retrospective analysis of routinely collected data	10105	To compare police detainees who at the time of arrest report the use of anabolic-androgenic steroids with those who report using other substances in the past 12 months.	A retrospective quantitative analysis of DUMA program data was completed comparing the rates of violent crime among users of anabolic-androgenic steroids to users of other substances.	Committing violent offences does not seem to be a unique feature of individuals using anabolic-androgenic steroids, with the prevalence of violent crime among detainees no different to those who use other substances.		Yes	No	No	Both Males and Females		Yes	Yes	Yes	No	No	No	No		No		Yes	Yes	No	Yes	No	No	Yes		No		No	Yes	No	No	Yes	No	No		No	No
744	Women who die in custody: What Australian coroners’ reports tell us	Walsh	2022	Scientific / Academic Study		Multiple States or Territories	Not Stated	Individuals who died in custody and whose coroner's reports were published between 1991 and 2020, and made publicly available online.	Mixed Methods (Quantitative and Qualitative)	736 deaths are reported but in-depth qualitative analysis is undertaken for only 34, which included 7 deaths in police cells.	The aim of this research was to investigate the nature and circumstances of Australian women's deaths in custody.	A mixed methods approach was undertaken. Descriptive statistics were presented for all of the 736 coroner's reports reviewed and a detailed qualitative content analysis was conducted on the reports of detainees that identified as female.	Australian women who die in custody experience all of the individual risk factors that are associated with women’s criminalisation and incarceration– mental illness, sexual abuse, domestic violence,drug and alcohol use – and in many cases, these individual risk factors contribute directly to women’s deaths.		No	No	No	Both Males and Females		Yes	Yes	Yes	No	No	No	No		Yes		No	No	No	Yes	No	No	No		No		No	Yes	No	No	Yes	No	No		Yes	Yes
1957	Illicit Drug Use and Property Offending among Police Detainees	Bradford & Payne	2012	Grey Literature: Government Agency Report / Inquiry		Multiple States or Territories	NSW, NT, QLD, SA, VIC, WA	Police detainees interviewed at participating DUMA sites between 2008 and 2010 who had at least one charge recorded at the time of arrest.	Government Agency Report	9453	The primary objective of the current study was to examine whether the frequency of recent illicit drug use is related to higher levels of offending among police detainees in Australia. In particular, the study investigated whether the frequency of property offending escalates with offenders’ self-reported illicit drug use.	A retrospective analysis of a subset of DUMA data was completed. Authors analysed the association between explanatory demographic and drug use variables and their outcome of interest - the number of property charges against a detainee at the time of arrest.	These outcomes clearly demonstrate that heavy drug use, of either amphetamines or opioids in the 30 days prior to arrest, is associated with frequency of property offending. This has important implications for the treatment of drug using offenders within the criminal justice system.		Yes	No	No	Both Males and Females		Yes	Yes	Yes	No	No	No	No		No		No	Yes	No	No	No	No	No		No		No	Yes	No	No	Yes	No	No		No	No
1180	Mental disorder prevalence at the gateway to the criminal justice system	Forsythe & Gaffney	2012	Grey Literature: Government Agency Report / Inquiry		Multiple States or Territories	NSW, QLD, WA	Police detainees in one of the five DUMA data collection sites that administered the addendum survey on mental health.	Government Agency Report	690	The aims of this study are to 1) describe the mental disorder diagnoses reported by detainees, 2) estimate the unmet need for comprehensive psychological assessment and/or treatment among detainees, and 3) describe the illicit drug use and offending patterns of detainees with mental disorders.	A self-report survey detailing a range of criminal justice, demographic, drug use and drug market participation information as well as voluntary urinalysis. The mental health addendum included self-reported mental health and the use of a mental health screening tool.	This study found that a high proportion of people arrested by police had been previously diagnosed with mental disorders.		Yes	No	Yes	Both Males and Females		Yes	Yes	No	No	No	No	No		No		No	No	No	No	No	No	No		No		No	No	No	No	Yes	No	No		No	No
1895	Cannabis use and mental health: Findings from a sample of offenders in police custody	Macgregor & Payne	2012	Grey Literature: Government Agency Report / Inquiry		Multiple States or Territories	NSW, QLD, WA	Police detainees in one of the five DUMA data collection sites that administered the addendum survey on mental health in quarter 1 and quarter 4 of 2010.	Government Agency Report	1873	To identify individuals in police custody that were likely to be experiencing a mental health related disorder.	Addendum questions on mental health were administered using the CMHS screening tool, in addition to the usual DUMA self-report survey and urinalysis.	It appears that cannabis use is a statistically significant and independent predictor of the likelihood that a police detainee will be assessed as having a probable mental health-related disorder requiring further psychological assessment.		Yes	No	No	Both Males and Females		Yes	No	No	No	No	No	No		No		No	No	No	No	No	No	No		No		No	No	No	No	Yes	No	No		No	No
2096	Pharmaceutical drug use among police detainees	Ng & Macgregor	2012	Grey Literature: Government Agency Report / Inquiry		Multiple States or Territories	NSW, NT, QLD, SA, VIC, WA	Adult police detainees in one of the nine DUMA data collection sites in Q3 of 2011.	Government Agency Report	825	To provide updated information about the prevalence of pharmaceutical drug use, the extent to which such drugs are obtained through illegal or illegitimate means, and perceptions of their availability.	A retrospective quantitative analysis of a subset of DUMA program data on pharmaceutical drug use.	Overall the results indicated that 36 percent of detainees reported using at least one of five different pharmaceutical drug types in the past 12 months. One in three of these detainees (or 13% of all detainees) had access to the drug via a legitimate prescription given to them by a doctor; while the remaining two thirds of users (or 23% of all detainees) had sourced at least some of their pharma…		Yes	No	No	Not Reported		No	No	No	No	No	No	No		No		No	No	No	No	No	No	No		No		No	No	No	No	Yes	No	No		No	No
1612	How much crime is drug or alcohol related? Self-reported attributions of police detainees	Payne & Gaffney	2012	Grey Literature: Government Agency Report / Inquiry		Multiple States or Territories	NSW, NT, QLD, SA, VIC, WA	Individuals in police custody in one of the nine participating DUMA sites in the second half of 2009.	Government Agency Report	1884	To examine the self-reported alcohol and drug attributions of police detainees across Australia.	Retrospective analysis of new questions on detainees attribution of alcohol and drug use to their current detention added to the DUMA survey from 2010.	Nearly half of all police detainees attributed their current offending to alcohol or drugs—alcohol being more frequently attributed to by detainees than all other drugs combined.		Yes	No	Not Reported	Not Reported		No	No	No	No	No	No	No		No		No	No	No	No	No	No	No		No		No	Yes	No	No	Yes	No	No		No	No
1433	Decrease in use of ecstasy/MDMA	Sweeney & Macgregor	2012	Grey Literature: Government Agency Report / Inquiry		Multiple States or Territories	NSW, NT, QLD, SA, VIC, WA	Individuals in police custody at DUMA sites that self-reported use of MDMA.	Government Agency Report	187 in 2010 and 170 in 2011.	To provide an update on police detainee ecstacy use in 2010 and 2011.	Retrospective analysis of a subset of police detainee data collected through the DUMA program.	An examination of the trend data revealed that after reaching a peak of 11 percent in 2009 (n=428), the prevalence of recent ecstasy use among police detainees has since halved—down to five percent in both 2010 (n=187) and 2011 (n=170). Self-reported data suggested that ecstasy had become harder to obtain, that there were fewer dealers selling the drug and that the quality was perceived to have d…		Yes	No	Not Reported	Not Reported		No	No	No	No	No	No	No		No		No	No	No	No	No	No	No		No		No	No	No	No	Yes	No	No		No	No
2114	‘Initiation into drug use’ addendum: Findings from the DUMA program	Sweeney & Payne	2012	Grey Literature: Government Agency Report / Inquiry		Multiple States or Territories	NSW, QLD, SA, VIC, WA	Adult police detainees at one of eight DUMA program data collection sites that were administered the addendum questions on drug use initiation in 2009.	Government Agency Report	842	To understand why drug-using detainees first experimented with illicit drugs.	Addendum questions on drug use initiation were administered in addition to the usual DUMA self-report survey and urinalysis.	For these detainees, the two most frequently recorded reasons for experimenting with drugs was peer pressure or personal curiosity—a finding that is generally consistent for cannabis, speed and illegal opiates, and similar to the results of other surveys of drug users		Yes	No	No	Both Males and Females		Yes	Yes	Yes	No	No	No	No		No		No	Yes	No	Yes	No	No	No		No		No	No	No	No	Yes	No	No		Yes	No
1842	Drug use monitoring in Australia: 2009–10 report on drug use among police detainees	Sweeney & Payne	2012	Grey Literature: Government Agency Report / Inquiry		Multiple States or Territories	NSW, NT, QLD, SA, VIC, WA	Police detainees in one of the nine DUMA data collection sites in 2009 and 2010.	Government Agency Surveillance Report	7575 adults and 186 juveniles	To describe the key results from the DUMA data collected throughout 2009 and 2010	A combination of a self-report survey detailing a range of criminal justice, demographic, drug use and drug market participation information and voluntary urinalysis.	N/A		Yes	No	Yes	Both Males and Females		Yes	Yes	Yes	No	No	No	No		No		Yes	Yes	No	Yes	No	No	Yes		No		No	Yes	No	No	Yes	No	No		No	No
1894	Deaths in custody in Australia to 30 June 2011: Twenty years of monitoring by the National Deaths in Custody Program since the Royal Commission into Aboriginal Deaths in Custody	Lyneham & Chan	2013	Grey Literature: Government Agency Report / Inquiry		Multiple States or Territories	NSW, VIC, QLD, WA, SA, TAS, NT, ACT	Individuals who died while in custody (police or prison), or who died while police or custodial officers attempted to detain them in from 1980 to mid 2011.	Government Agency Surveillance Report	From 1980 to mid 2011 903 deaths occurred in police custody and custody-related operations, of which 521 were category 1 deaths.	To present information on the nature and circumstances of death in crime-related custodial settings - prison, juvenile justice and police custody that have occurred in Australia between 1 January 1980 and 30 June 2011.	Data collected by the National Deaths in Custody Monitoring and Research Program between 1980 to mid 2011 is summarised and presented in tables and figures.	In a similar fashion to the long-term trends seen in prison custody deaths, police custody deaths have also exhibited a curvilinear trend. Specifically, from 1989–90 to the peak in 2001–02, the number of deaths increased, after which they began to decline each year, with the number recorded in both 2009–10 and 2010–11 being at the lower end of historical totals.		No	Yes	Not Reported	Both Males and Females		Yes	Yes	Yes	No	No	No	No		No		No	No	No	No	No	No	No		No		No	Yes	No	No	Yes	No	No		No	No
1877	Measuring mental health in criminology research: Lessons from the Drug Use Monitoring in Australia program	Forsythe	2013	Grey Literature: Government Agency Report / Inquiry		Multiple States or Territories	NSW, QLD, WA	Police detainees in one of the five DUMA data collection sites that administered the addendum survey on mental health.	Government Agency Report	690	To describe and discuss the process and challenges inherent in measuring mental health concerns among alleged offenders in police custody. The report also describes the results from a trial of using the Corrections Mental Health Screen instrument on police detainees in DUMA.	A self-report survey detailing a range of criminal justice, demographic, drug use and drug market participation information as well as voluntary urinalysis. The mental health addendum included self-reported mental health and the use of a mental health screening tool.	Measuring the prevalence of mental disorders is not a straightforward task and is all the more complex in field research that takes place in the criminal justice system. When researchers including cueing in their questions about mental health conditions it had two impacts; first, it defined what was meant by the term mental health problems and therefore increased the number of detainees who repor…		Yes	No	Not Reported	Both Males and Females		Yes	No	No	No	No	No	No		No		No	No	No	No	No	No	No		No		No	No	No	No	No	No	No		No	No
1999	Attitudes and perceptions towards drug driving amongst a sample of cannabis using police detainees	Payne et al.,	2013	Grey Literature: Government Agency Report / Inquiry		Multiple States or Territories	NSW, NT, QLD, SA, VIC, WA	Police detainees at participating DUMA data collection sites in 2008 who self-reported driving in the past 12 months.	Government Agency Report	562	To present findings related to drug driving derived from a sample of police detainees surveyed as part of DUMA.	Addendum questions on drink and drug driving were administered in addition to the usual DUMA self-report survey and urinalysis.	The findings from this study reinforces that drug driving, and in particular driving after the use of cannabis, is an ongoing concern to law enforcement and other criminal justice policy makers and practitioners. Relatively high rates of recent drug use were found among those who were driving at the time of their arrest (35%) as well as relatively high rates of self-reported cannabis drug driving…		Yes	No	Not Reported	Both Males and Females		Yes	Yes	No	No	No	No	No		No		No	No	No	No	No	No	No		No		No	Yes	No	No	Yes	No	No		No	No
1183	Deaths in custody in Australia: National Deaths in Custody Program 2011–12 and 2012–13	Baker & Cussen	2015	Grey Literature: Government Agency Report / Inquiry		Multiple States or Territories	NSW, VIC, QLD, WA, SA, NT, TAS	Individuals who have died while in custody (police or prison), or who have died while police or custodial officers attempted to detain them between 2011 - 2013.	Government Agency Surveillance Report	144 deaths in custody, 73 in 2011–12 (42 prison custody; 31 police custody and custody-related operations) and 71 in 2012–13 (53 prison custody; 18 police custody and custody-related operations). Altogether four of the police custody deaths occurred in institutional settings.	To report on deaths in prison custody, as well as deaths in police custody and custody-related operations across Australian states and territories for the 2011–12 and 2012–13 financial years.	A summary of data collected by the National Deaths in Custody Monitoring and Research Program, Australian Institute of Criminology for the years 2011-12 and 2012-13.	N/A		No	Yes	Yes	Both Males and Females		Yes	Yes	Yes	No	No	No	No		No		No	No	No	No	No	No	No		No		No	Yes	No	No	Yes	No	No		No	No
1310	Explaining the property crime drop: The offender perspective	Brown	2015	Grey Literature: Government Agency Report / Inquiry		Multiple States or Territories	NSW, NT, QLD, SA, VIC, WA	Police detainees in one of the eight DUMA data collection sites that answered the addendum survey questions on property crime in 2012.	Government Agency Report	470	To develop plausible hypotheses to explain the recent property crime drop in Australia by asking those that are closest to offending behaviour (police detainees) what factors may have contributed to the decline.	Addendum questions on property crime were administered in addition to the usual DUMA self-report survey and urinalysis.	Among the 470 police detainees who gave a response, 15% (n=72) disputed that property crime had dropped, believing it had in fact increased. Improvements in security were identified more often than any other reason for the property crime drop.		Yes	No	No	Both Males and Females		Yes	Yes	Yes	No	No	No	No		No		No	No	No	No	No	No	No		No		No	No	No	No	No	No	No		No	No
1959	Findings from the DUMA program: Impact of reduced methamphetamine supply on consumption of illicit drugs and alcohol	Coghlan & Goldsmid	2015	Grey Literature: Government Agency Report / Inquiry		Multiple States or Territories	NSW, QLD, SA, WA	Police detainees at participating DUMA data collection sites who reported using methamphetamine in the previous 12 months.	Government Agency Report	259	To assess whether methamphetamine users had previously experienced a period when methamphetamine was hard to get and whether this had affected the quantity of illicit drugs or alcohol they used at that time.	Addendum questions on the availability of methamphetamine were administered in addition to the usual DUMA self-report survey and urinalysis.	In conclusion, the findings suggest that harm minimisation may be realised among the methamphetamine-using population through policy and law enforcement efforts aimed at reducing methamphetamine supply. However, a significant proportion of detainees reported never experiencing a shortage of methamphetamine. This indicates that methamphetamine has remained readily available across Australia, despi…		Yes	No	No	Both Males and Females		Yes	Yes	No	No	No	No	No		No		No	No	No	No	No	No	No		No		No	Yes	No	No	Yes	No	No		No	No
2059	Findings from the DUMA program: Methamphetamine drug market trends	Coghlan & Goldsmid	2015	Grey Literature: Government Agency Report / Inquiry		Multiple States or Territories	NSW, QLD, SA, WA	Adult police detainees in one of the six DUMA data collection sites in 2014.	Government Agency Report	2310	To examine recent trends in the use, availability, purity and price of methamphetamine based on Australian police detainee reports obtained via the DUMA program in 2014.	A combination of a self-report survey detailing a range of criminal justice, demographic, drug use and drug market participation information and voluntary urinalysis.	An increasing number of police detainees have tested positive via urinalysis to methamphetamine since 2009. In 2014, 37 percent of police detainees tested positive. The upward trend in methamphetamine use among police detainees evidenced in the DUMA data is contrary to the reported prevalence of use in the general population, which has remained relatively stable.		Yes	No	No	Both Males and Females		Yes	Yes	No	No	No	No	No		No		No	No	No	No	No	No	No		No		No	No	No	No	Yes	No	No		No	No
1151	Drug use monitoring in Australia: 2013–14 report on drug use among police detainees	Coghlan et al.,	2015	Grey Literature: Government Agency Report / Inquiry		Multiple States or Territories	NSW, QLD, SA, WA	Police detainees in one of the six DUMA data collection sites.	Government Agency Surveillance Report	3456 adults and 41 juveniles	To describe the key results from the Drug Use Monitoring in Australia program from July 2013 to December 2014 from the six included sites.	A self-report survey detailing a range of criminal justice, demographic, drug use and drug market participation information as well as voluntary urinalysis.	Overall, in 2013–14 the most notable trend in illicit drug use within the Australian detainee sample was a 13 percent increase in detainees testing positive to amphetamines. There was also a four percentage point increase in detainees testing positive to at least one drug type		Yes	No	Yes	Both Males and Females		Yes	Yes	No	No	No	No	No		No		Yes	Yes	No	Yes	No	No	Yes		No		No	Yes	No	No	Yes	No	No		No	No
1979	Findings from the DUMA program: Drink and drug driving among police detainees	Goldsmid et al.,	2015	Grey Literature: Government Agency Report / Inquiry		Multiple States or Territories	NSW, QLD, SA, WA	Police detainees at participating DUMA data collection sites in 2014 who self-reported driving in the past 12 months.	Government Agency Report	285	To examine whether the deterrence preconditions of a perceived likelihood of experiencing random roadside drug testing and perceived legitimacy of random roadside drug testing, via a recognised association between illicit drug use and impaired driving ability, are present in a police detainee sample.	Addendum questions on drink and drug driving were administered in addition to the usual DUMA self-report survey and urinalysis.	The findings suggest that detainees do perceive a risk related to drink and drug driving, in terms of impairment in driving ability and potential detection by police. These conditions are likely to result in deterrence from drink and drug driving for some detainees. However, there was marked variability in the strength of these relations across substances.		Yes	No	No	Both Males and Females		Yes	Yes	No	No	No	No	No		No		No	No	No	No	No	No	No		No		No	Yes	No	No	Yes	No	No		No	No
1126	Drug use monitoring in Australia: 2011–12 report on drug use among police detainees	Ng et al.,	2015	Grey Literature: Government Agency Report / Inquiry		Multiple States or Territories	NSW, NT, QLD, SA, VIC, WA	Individuals over the age of 18 in police custody in DUMA data collection sites that consented to an interview and urinalysis.	Government Agency Surveillance Report	7591 adults and 130 juveniles	To describe the key results from the DUMA data collected January 2011 to December 2012 from the nine different sites.	A combination of a self-report survey detailing a range of criminal justice, demographic, drug use and drug market participation information and voluntary urinalysis.	Overall, across the 2011–12 period, the most notable trend in illicit drug use within the Australian detainee sample was an increase in prevalence of use of amphetamines. A slight decrease in prevalence of use was observed for cannabis, which has continued on a downwards trend since 1999 and heroin. The prevalence of use of benzodiazepines, cocaine and MDMA remained relatively stable across the p…		Yes	No	Yes	Both Males and Females		Yes	Yes	No	No	No	No	No		No		Yes	Yes	No	Yes	No	No	Yes		No		No	Yes	No	No	Yes	No	No		No	No
736	Homelessness and housing stress among police detainees: Results from the DUMA program	Payne et al.,	2015	Grey Literature: Government Agency Report / Inquiry		Multiple States or Territories	NSW, QLD, WA, SA, VIC, NT	Individuals in police custody at one of nine DUMA program data collection sites in the second quarter of 2011.	Government Agency Report	946	To examine the prevalence and nature of homelessness among a sample of police detainees.	A retrospective quantitative analysis of DUMA program data collected in 2011.	By expanding questioning around accommodation to include secondary and tertiary homelessness this study showed that the estimated prevalence of homelessness among police detainees to be 22%.		Yes	No	No	Both Males and Females		Yes	Yes	Yes	No	No	No	No		No		No	No	No	Yes	No	No	No		No		No	Yes	No	No	Yes	No	No		No	No
701	The nature of risk during interactions between the police and intoxicated offenders	Fuller & Goldsmid	2016	Grey Literature: Government Agency Report / Inquiry		Multiple States or Territories	Not Stated	Individuals who died in police custody between 2002 and 2011 with alcohol or illicit drugs in their system at the time of death based on the autopsy report.	Government Agency Report	41 including 9 that died in cells	To examine how intoxication influences the nature and magnitude of the risk associated with police officer/offender interactions.	Information contained in coroner's reports was extracted, coded and analysed qualitatively.	While the offenders’ intoxication was not the primary reason for their involvement with the police, intoxication is an important determinant of the level of risk inherent in the interaction. In line with previous research, these findings demonstrate that risk levels are related to intoxication via the effect of alcohol and other drugs on offenders’ behaviour and health.		No	Yes	Not Reported	Both Males and Females		Yes	Yes	No	No	No	No	No		No		No	No	No	No	No	No	No		No		No	Yes	No	No	Yes	No	No		Yes	No
A18	Managing intoxicated offenders: Best practice in responding to individuals affected by drugs and alcohol	Fuller et al.,	2016	Grey Literature: Government Agency Report / Inquiry		Multiple States or Territories	NSW, QLD, SA, WA	Multiple populations are discussed in this report. Firstly, individuals that have died in police custody between 2002 and 2011 while intoxicated with drugs or alcohol. Secondly, detainees interviewed through the DUMA program in 2014 whose data could be correlated with police records.	Government Agency Report	The cases of 41 individuals who died in custody is reviewed including 12 that died in the watch house. Quantitative analysis of DUMA program data of 216 detainees is also included.	To enhance the understanding of effective strategies to manage intoxicated offenders in custody and to develop a best practice framework to guide police practice.	Authors undertook a broad range of methods in this report. Police policies and procedures in NSW, QLD, WA, and SA were examined qualitatively. Quantitative and qualitative analyses were completed for publicly available coroner's reports for 2002 - 2011, where the individual dies in police custody, had alcohol or drugs in their system, and did not die as part of a motor vehicle pursuit. Quantitati…	Most individuals in police custody have alcohol or other drugs in their system, to some degree. While in custody, police officers are responsible for the safety and wellbeing of offenders and this duty of care includes managing intoxication and withdrawal-related risks. The research team proposed the CALM framework to assist police identify and manage the risks associated with intoxication and wi…		Yes	Yes	No	Both Males and Females		Yes	Yes	No	No	No	No	No		No		No	No	No	No	No	No	No		No		No	Yes	No	No	Yes	No	No		Yes	No
720	Methamphetamine use and acquisitive crime: Evidence of a relationship	Goldsmid & Willis	2016	Grey Literature: Government Agency Report / Inquiry		Multiple States or Territories	NSW, QLD, SA, WA	Police detainees in one of five DUMA program data collection sites in quarter 3 and 4 of 2013.	Government Agency Report	1146	This paper examines the engagement in acquisitive crime, and perceived motivations for methamphetaminedriven crime, of a sample of Australian police detainees recruited in 2013 through the Drug Use Monitoring in Australia program.	A retrospective quantitative analysis of DUMA program data collected in 2013 was undertaken. Sociodemographic data from methamphetamine users were compared to non-users.	Methamphetamine users reported deriving a significantly higher proportion of their income from crime than non-users. Logistic regression analysis reveals the use of methamphetamine, heroin and/or cannabis predicts engagement in acquisitive crime when other drug use and polydrug use is controlled for.		Yes	No	Not Reported	Both Males and Females		Yes	Yes	Yes	No	No	No	No		No		No	Yes	No	No	No	No	No		No		No	Yes	No	No	Yes	Yes	No		No	No
735	Readiness to change drug use and help-seeking intentions of police detainees: Findings from the DUMA program	Gannoni & Goldsmid	2017	Grey Literature: Government Agency Report / Inquiry		Multiple States or Territories	NSW, QLD, SA, WA	Adult police detainees in one of four DUMA program data collection sites in the second quarter of 2014 who reported the use of at least one drug in the previous 12 months.	Government Agency Report	321	To explore the readiness to change drug use and help-seeking intentions of Australian police detainees with drug problems.	Addendum questions on drug dependence and readiness to change were administered in addition to the usual DUMA self-report survey and urinalysis. Dependence was measured with the MINI Plus tool, readiness to change was assessed with the RCQ-D tool, and help seeking intentions were assessed with the GHSQ tool.	The analysis revealed those detainees most in need of drug treatment were also those most ready to change their drug use. The findings serve as a reminder of the need and desire for interventions for drug abuse among the police detainee population, and have implications for the development of intervention strategies aimed at reducing drug use among offender populations.		Yes	No	No	Both Males and Females		Yes	Yes	Yes	No	No	No	No		No		Yes	Yes	No	Yes	No	No	No		No		No	No	No	No	Yes	No	No		No	No
2011	Fentanyl use by police detainees remains unchanged	Sullivan & Patterson	2018	Grey Literature: Government Agency Report / Inquiry		Multiple States or Territories	NSW, QLD, SA, WA	Police detainees at participating DUMA data collection sites who reported using pharmaceutical opioids.	Government Agency Report	1044	To provide new data on the prevalence of fentanyl use among a sample of Australian police detainees.	Addendum questions on pharmaceutical opioid use were administered in addition to the usual DUMA self-report survey and urinalysis.	The percentage of police detainees reporting fentanyl use in the last 12 months appears unchanged at 3% from the previous time it was measured in 2016.		Yes	No	No	Both Males and Females		Yes	Yes	Yes	No	No	No	No		No		No	Yes	No	No	No	No	No		No		Yes	Yes	No	No	Yes	No	No		No	No
1997	The cannabis market: police detainee perspectives	Patterson & Sullivan	2018	Grey Literature: Government Agency Report / Inquiry		Multiple States or Territories	NSW, QLD, SA, WA	Adult police detainees held in participating sites in Brisbane, Adelaide, Perth and Sydney who reported using cannabis in the previous 12 months.	Government Agency Report	2559	To report on the trends in cannabis use among police detainees.	A combination of a self-report survey detailing a range of criminal justice, demographic, drug use and drug market participation information and voluntary urinalysis.	Despite a general decline in cannabis use, the continuing popularity of cannabis among the police detainee population indicates a need to understand the nature and extent of use.		Yes	No	No	Both Males and Females		Yes	No	No	No	No	No	No		No		No	No	No	No	No	No	No		No		No	No	No	No	Yes	No	No		No	No
1996	The heroin market: police detainee perspectives	Patterson & Sullivan	2018	Grey Literature: Government Agency Report / Inquiry		Multiple States or Territories	NSW, QLD, SA, WA	Adult police detainees held in participating sites in Brisbane, Adelaide, Perth and Sydney who reported using heroin in the previous 12 months.	Government Agency Report	521	To report on the trends in heroin use among police detainees.	A combination of a self-report survey detailing a range of criminal justice, demographic, drug use and drug market participation information and voluntary urinalysis.	Although heroin use among police detainees continues to decrease, detainee comments and ratings of availability in 2015–16 indicate that heroin is becoming more readily available in the illicit drug market, demonstrating the importance of continuing to monitor trends in its use.		Yes	No	No	Both Males and Females		Yes	No	No	No	No	No	No		No		No	No	No	No	No	No	No		No		No	No	No	No	Yes	No	No		No	No
2101	Polydrug use among police detainees	Patterson et al.,	2018	Grey Literature: Government Agency Report / Inquiry		Multiple States or Territories	NSW, QLD, SA, WA	Adult police detainees at DUMA program data collection sites in 2016.	Government Agency Report	2199	To investigate the extent of polydrug use and recent polydrug trends among police detainees.	A retrospective quantitative analysis of a subset of DUMA program data on polydrug use.	Urinalysis data indicated that detainees under-reported polydrug use, suggesting that more detainees may be at risk of the harms associated with polydrug use than survey data suggest.		Yes	No	No	Not Reported		No	No	No	No	No	No	No		No		No	No	No	No	No	No	No		No		No	No	No	No	Yes	No	No		No	No
749	Use and misuse of prescription drugs among police detainees	Patterson et al.,	2018	Grey Literature: Government Agency Report / Inquiry		Multiple States or Territories	NSW, QLD, SA, WA	Adults in police custody at DUMA program data collection sites in January and February 2016.	Government Agency Report	386	To examine the patterns of prescription drug use among a sample of police detainees.	Addendum questions on prescription drug use were administered in addition to the usual DUMA self-report survey and urinalysis. Associations between prescription drug use and offending was then explored.	This paper provides additional evidence that non-medical prescription drug use is an important issue in Australia, disproportionately affecting police detainees. Forty percent of detainees had used prescription drugs non-medically in the previous 12 months, a level eight times higher than the level at which the Australian population reports non-medical use of pharmaceuticals, including prescripti…		Yes	No	No	Both Males and Females		Yes	Yes	Yes	No	No	No	No		No		No	Yes	No	No	No	No	Yes		No		No	No	No	No	Yes	No	No		No	No
2012	The ecstasy market: police detainee perspectives	Sullivan & Patterson	2018	Grey Literature: Government Agency Report / Inquiry		Multiple States or Territories	NSW, QLD, SA, WA	Adult police detainees in DUMA data collection sites between January 2015 and December 2016.	Government Agency Report	4400	To provide new data on ecstasy use among a sample of Australian police detainees.	A retrospective analysis of DUMA data including the results of self-report surveys and urinalysis.	About one-sixth of detainees reported they had recently used ecstasy, although only two percent reported dependence. On average in 2015–16, recent users reported using ecstasy three days out of the last 30 days before detention and, on these days, their average consumption was one gram of ecstasy.		Yes	No	No	Both Males and Females		Yes	No	No	No	No	No	No		No		No	No	No	No	No	No	No		No		No	No	No	No	Yes	No	No		No	No
2108	Prescription opioid use among Australian police detainees	Sullivan et al.,	2018	Grey Literature: Government Agency Report / Inquiry		Multiple States or Territories	NSW, QLD, SA, WA	Police detainees at one of four DUMA program data collection sites in 2016 that administered the addendum question on prescription drug use.	Government Agency Report	389	To assess how prevalent non-medical prescription opioid use among Australian police detainees is, which opioids are used, and what the characteristics of users are.	Addendum questions on prescription drug use were administered in addition to the usual DUMA self-report survey and urinalysis.	One-quarter of detainees had used prescription opioids in the last 12 months and 71 percent of these users had sourced or diverted at least some of their opioids illegitimately. Detainees who reported recent non-medical use of prescription opioids were more likely to be male and were, on average, slightly older than those reporting prescribed-use only and those reporting use of other illicit drug…		Yes	No	No	Both Males and Females		Yes	Yes	Yes	No	No	No	No		No		No	No	No	No	No	No	No		No		No	No	No	No	Yes	No	No		No	No
2013	The methamphetamine market: police detainee perspectives	Ticehurst & Sullivan	2018	Grey Literature: Government Agency Report / Inquiry		Multiple States or Territories	NSW, QLD, SA, WA	Adult police detainees in DUMA data collection sites between January 2015 and December 2016.	Government Agency Report	4400	To provide new data on methamphetamine use among a sample of Australian police detainees.	A retrospective analysis of DUMA data including the results of self-report surveys and urinalysis.	In 2015–16, most police detainees reported that they had used methamphetamine in the previous 12 months, and the majority of these had used the drug in the last 30 days. More than half of the detainees who reported use in the previous 12 months reported injecting the drug. Forty_x0002_two percent of detainees who had used methamphetamine in the previous 12 months also reported being dependent.		Yes	No	No	Both Males and Females		Yes	No	No	No	No	No	No		No		No	No	No	No	No	No	No		No		No	No	No	No	Yes	No	No		No	No
1917	National Deaths in Custody Program: Deaths in custody in Australia 2013–14 and 2014–15	Ticehurst et al.,	2018	Grey Literature: Government Agency Report / Inquiry		Multiple States or Territories	NSW, VIC, QLD, WA, SA, NT	Individuals who died while in custody (police or prison), or who died while police or custodial officers attempted to detain them in from 2013 to 2015	Government Agency Surveillance Report	34 deaths occurred in police custody and custody-related operations, of which 21 were category 1 deaths and 3 death occurred in police cell.	To provide the latest information on deaths in custody in Australia for the years 2013-14 and 2014-15.	Data collected by the National Deaths in Custody Monitoring and Research Program for the years 2013-14 and 2014-15 are summarised and presented in tables and figures.	In 2013–14 the number of deaths in police custody and custody-related operations was the lowest in 26 years for both Indigenous and non-Indigenous people, with numbers increasing again slightly in 2014–15.		No	Yes	Not Reported	Both Males and Females		Yes	Yes	Yes	No	No	No	No		No		No	No	No	No	No	No	No		No		No	No	No	No	No	No	No		No	No
2102	Drug use monitoring in Australia: 2015 and 2016 report on drug use among police detainees	Patterson et al.,	2018	Grey Literature: Government Agency Report / Inquiry		Multiple States or Territories	NSW, QLD, SA, WA	Individuals in police custody in one of the five DUMA data collection sites in 2015 and 2016.	Government Agency Surveillance Report	4445	To describe the key results from the DUMA program data collected during 2015 and 2016.	A combination of a self-report survey detailing a range of criminal justice, demographic, drug use and drug market participation information and voluntary urinalysis.	N/A		Yes	No	Yes	Both Males and Females		Yes	Yes	Yes	No	No	No	No		No		Yes	Yes	No	Yes	No	No	Yes		No		No	Yes	No	No	Yes	Yes	No		No	No
1976	Indigenous deaths in custody: 25 years since the Royal Commission into Aboriginal Deaths in Custody	Gannoni & Bricknell	2019	Grey Literature: Government Agency Report / Inquiry		Multiple States or Territories	NSW, VIC, QLD, WA, SA, TAS, ACT, NT, External Australian Territory	Individuals who died while in custody (police, or prison detention), or who died while police or custodial officers attempted to detain them from the 1991-92 financial year to 2015-16.	Government Agency Surveillance Report	2044 deaths in custody were included in the analysis. 744 deaths occurred in police custody including the 146 deaths of Indigenous detainees. Of these, 64 were category 1 deaths.	To provide a picture of trends and characteristics of Indigenous deaths in prison and police custody in the 25 years since the RCIADIC.	A retrospective analysis of data from the NDICP database	In 1991, the RCIADIC concluded Indigenous people were no more likely to die in custody than non-Indigenous people but were significantly more likely to be arrested and imprisoned. The same remains true today.		No	Yes	Not Reported	Both Males and Females		Yes	Yes	Yes	No	No	No	No		No		No	No	No	No	No	No	No		No		No	No	No	No	No	No	No		No	No
1879	National Deaths in Custody Program: Deaths in custody in Australia 2015–16	Gannoni & Bricknell	2019	Grey Literature: Government Agency Report / Inquiry		Multiple States or Territories	NSW, WA, QLD, SA, VIC, TAS, NT	Individuals who died while in custody (police or prison), or who died while police or custodial officers attempted to detain them in 2015-16	Government Agency Surveillance Report	20 deaths occurred in police custody and custody-related operations, of which 14 were category 1 deaths, and 0 occurred in cells.	To provide the latest information on deaths in custody in Australia for the years 2015-16.	Data collected by the National Deaths in Custody Monitoring and Research Program for the year 2015-16 is summarised and presented in tables and figures.	N/A		No	Yes	Not Reported	Both Males and Females		Yes	Yes	Yes	No	No	No	No		No		No	No	No	No	No	No	No		No		No	No	No	No	No	No	No		No	No
1880	National Deaths in Custody Program: Deaths in custody in Australia 2016–17	Gannoni & Bricknell	2019	Grey Literature: Government Agency Report / Inquiry		Multiple States or Territories	NSW, QLD, WA, SA, NT	Individuals who died while in custody (police or prison), or who died while police or custodial officers attempted to detain them in 2016-17	Government Agency Surveillance Report	17 deaths occurred in police custody and custody-related operations, of which 10 were category 1 deaths and one death occurred in a cell.	To provide the latest information on deaths in custody in Australia for the years 2016-17.	Data collected by the National Deaths in Custody Monitoring and Research Program for the year 2015-16 is summarised and presented in tables and figures.	N/A		No	Yes	Not Reported	Both Males and Females		Yes	Yes	Yes	No	No	No	No		No		No	No	No	No	No	No	No		No		No	No	No	No	No	No	No		No	No
A19	Findings from the DUMA program: Impact of reduced cannabis supply on the consumption of illicit drugs and alcohol	Goldsmid	2019	Grey Literature: Government Agency Report / Inquiry		Multiple States or Territories	WA, QLD, SA, NSW	Detainees in DUMA program data collection sites in quarter 3 of 2013 that indicated cannabis use in the previous 12 months.	Government Agency Report	277	To examine retrospective self-reports from cannabis users of the impact that periods of reduced cannabis supply had on their consumption of cannabis, alcohol and other illicit drugs.	Addendum questions on the cannabis market were administered in addition to the usual DUMA self-report survey and urinalysis.A quantitative analysis was then completed.	In terms of harm minimisation, supply-reduction approaches to cannabis appear to have merit. The majority of cannabis-using detainees reported when periods of reduced cannabis supply have been experienced they either reduced consumption or abstained from cannabis.		Yes	No	Not Reported	Both Males and Females		Yes	Yes	No	No	No	No	No		No		No	No	No	No	No	No	No		No		No	Yes	No	No	Yes	No	No		No	No
A20	Findings from the DUMA program: The influence of cannabis dependency and use on criminal offending, through the eyes of police detainees	Goldsmid	2019	Grey Literature: Government Agency Report / Inquiry		Multiple States or Territories	WA, QLD, SA, NSW	Individuals in police custody at one of five DUMA program data collection sites in 2013.	Government Agency Report	1149	To report on the demographic characteristics and drug use findings of cannabis users captured in the 2013 DUMA program.	A retrospective quantitative analysis of DUMA program data collected in 2013 is completed. Data was collected using the usual DUMA self-report survey and urinalysis.	There appears to be a high degree of unmet need for treatment for cannabis dependency among Australian detainees. Almost all detainees who self-reported cannabis dependency also reported recent cannabis use.		Yes	No	Not Reported	Both Males and Females		No	No	No	No	No	No	No		No		No	No	No	No	No	No	No		No		No	No	No	No	Yes	No	No		No	No
1836	Drug use monitoring in Australia: Drug use among police detainees, 2017	Patterson et al.,	2019	Grey Literature: Government Agency Report / Inquiry		Multiple States or Territories	NSW, QLD, SA, WA	Police detainees in one of the five DUMA data collection sites in 2017.	Government Agency Surveillance Report	2293	To report on the results of DUMA data collected in 2017.	A combination of a self-report survey detailing a range of criminal justice, demographic, drug use and drug market participation information and voluntary urinalysis.	N/A		Yes	No	No	Both Males and Females		Yes	Yes	Yes	No	No	No	No		No		Yes	Yes	No	Yes	No	No	Yes		No		No	Yes	No	No	Yes	No	No		No	No
1423	Is alcohol and energy drink consumption associated with antisocial behaviour?	Sullivan & English	2019	Grey Literature: Government Agency Report / Inquiry		Multiple States or Territories	NSW, QLD, SA, WA	Individuals in police custody at DUMA data collection sites in 2017.	Government Agency Report	459	To investigate the the extent to which detainees reported having drunk alcohol and energy drinks at high-risk levels, and compared this with the high-risk drinking of detainees who reported having consumed alcohol but not energy drinks.	Addendum questions on alcohol and energy drink consumption were administered in addition to the usual DUMA self-report survey and urinalysis.	Detainees engage in harmful behaviours, including criminal offences, while they drink alcohol and while they drink alcohol mixed with energy drinks. The high-risk drinking and other harmful behaviours that many in the sample reported reinforce the importance of court-based and mandated referral pathways into drug treatment, and prison-based alcohol treatment.		Yes	No	Yes	Both Males and Females		Yes	Yes	Yes	No	No	No	No		No		No	Yes	No	Yes	No	No	No		No		No	Yes	No	Yes	Yes	No	No		No	No
2016	Drug use monitoring in Australia: Drug use among police detainees, 2018	Voce & Sullivan	2019	Grey Literature: Government Agency Report / Inquiry		Multiple States or Territories	NSW, QLD, SA, WA	Police detainees in one of the five DUMA data collection sites in 2018.	Government Agency Surveillance Report	2418	To describes drug use, drug market participation and the extent to which police detainees’ alleged offences were related to drug or alcohol use.	A combination of a self-report survey detailing a range of criminal justice, demographic, drug use and drug market participation information and voluntary urinalysis.	N/A		Yes	No	No	Both Males and Females		Yes	Yes	Yes	No	No	No	No		No		Yes	Yes	No	Yes	No	No	Yes		No		No	Yes	No	No	Yes	No	No		No	No
1868	Deaths in custody in Australia 2017–18	Doherty & Bricknell	2020	Grey Literature: Government Agency Report / Inquiry		Multiple States or Territories	NSW, VIC, QLD, WA, SA, ACT	Individuals who have died while in custody (police or prison), or who have died while police or custodial officers attempted to detain them in 2017-18.	Government Agency Surveillance Report	21 deaths in police custody and custody-related operations including 17 category 1 deaths and 3 deaths that occurred inside police cells.	To provide the latest information on deaths in custody in Australia for the years 2017-18.	Data collected by the National Deaths in Custody Monitoring and Research Program for the year 2017-18 is summarised and presented in tables and figures.	N/A		No	Yes	No	Both Males and Females		Yes	Yes	Yes	No	No	No	No		No		No	No	No	No	No	No	No		No		No	No	No	No	No	No	No		No	No
1867	Deaths in custody in Australia 2018–19	Doherty & Bricknell	2020	Grey Literature: Government Agency Report / Inquiry		Multiple States or Territories	WA, NSW, VIC, QLD, SA, TAS	Individuals who have died while in custody (police or prison), or who have died while police or custodial officers attempted to detain them in 2018-19.	Government Agency Surveillance Report	24 deaths in police custody and custody-related operations including 16 category 1 deaths, but none of the deaths occurred inside cells for this reporting period.	To provide the latest information on deaths in custody in Australia for the years 2018-19.	Data collected by the National Deaths in Custody Monitoring and Research Program for the year 2018-19 is summarised and presented in tables and figures.	N/A		No	Yes	No	Both Males and Females		Yes	Yes	Yes	No	No	No	No		No		No	No	No	No	No	No	No		No		No	No	No	No	No	No	No		No	No
A8	Drug Use Monitoring in Australia: Drug use among police detainees, 2019	Doherty & Sullivan	2020	Grey Literature: Government Agency Report / Inquiry		Multiple States or Territories	NSW, QLD, SA, WA	Adult police detainees in one of five DUMA program data collection sites in 2019.	Government Agency Surveillance Report	2230	To describe the key results from the DUMA program data collected during 2019.	A combination of a self-report survey detailing a range of criminal justice, demographic, drug use and drug market participation information and voluntary urinalysis.	N/A		Yes	No	No	Both Males and Females		Yes	Yes	Yes	No	No	No	No		No		Yes	Yes	No	Yes	No	No	Yes		No		No	Yes	No	No	Yes	No	No		No	No
1967	How and where police detainees obtain methamphetamine	Doherty & Sullivan	2020	Grey Literature: Government Agency Report / Inquiry		Multiple States or Territories	NSW, QLD, WA	Police detainees aged 18 and over at participating DUMA data collection sites who self-reported using methamphetamine in the past 12 months.	Government Agency Report	672	This study seeks to understand the types of markets from which a group of drug users in Australia obtain methamphetamine, and how this varies according to demographic factors and patterns of use.	Addendum questions on where methamphetamine was sourced from were administered in addition to the usual DUMA self-report survey and urinalysis.	The findings suggest detainees most commonly obtained methamphetamine through closed drug markets using social supply. However, detainees with more harmful patterns of use also commonly used semi-open markets.		Yes	No	No	Both Males and Females		Yes	Yes	Yes	No	No	No	No		No		No	No	No	No	No	No	No		No		No	No	No	No	Yes	No	No		No	No
758	Methamphetamine dependence and domestic violence among police detainees	Morgan & Gannoni	2020	Grey Literature: Government Agency Report / Inquiry		Multiple States or Territories	NSW, NT, QLD, SA, VIC, WA	Male police detainees in one of eight DUMA program data collection sites in the fourth quarter of 2012 who reported being in a relationship.	Government Agency Report	351	To explore the relationship between methamphetamine dependence and domestic violence among male police detainees.	Addendum questions on domestic violence were administered in addition to the usual DUMA self-report survey and urinalysis. A subset of addendum respondents (males) answers were then analysed using multivariate logistic regression.	Overall, rates of self-reported domestic violence among drug dependent detainees were very high, with close to two-thirds of methamphetamine dependent detainees reporting that they had been abusive towards a current or former partner in the previous 12 months. The likelihood of recent domestic violence was significantly higher for methamphetamine dependent detainees than for detainees who had use…		Yes	No	Not Reported	Males only		No	Yes	Yes	No	No	No	No		No		Yes	Yes	No	No	No	No	Yes		No		No	Yes	No	No	Yes	No	No		No	No
2109	The social supply of pharmaceutical opioids	Sullivan & Voce	2020	Grey Literature: Government Agency Report / Inquiry		Multiple States or Territories	NSW, QLD, SA, WA	Adult police detainees in one of five DUMA program data collection sites that administered the addendum questions on pharmaceutical opioid use in 2018.	Government Agency Report	1195	To explore the prevalence, predictors and nature of the ‘social supply’ of pharmaceutical opioids among police detainees.	Addendum questions on pharmaceutical opioid use were administered in addition to the usual DUMA self-report survey and urinalysis.	More than half of the police detainees who had used pharmaceutical opioids for non-medical purposes in the past 12 months had accessed these drugs through social supply. Almost all of these individuals had sourced the opioids from family and friends for free, and a smaller number had swapped other drugs for them. A substantial proportion of detainees also bought pharmaceutical opioids from family…		Yes	No	No	Both Males and Females		Yes	Yes	Yes	No	No	No	No		No		No	No	No	No	No	No	No		No		No	No	No	No	Yes	No	No		No	No
2018	Is there fentanyl contamination in the Australian illicit drug market?	Voce & Sullivan	2020	Grey Literature: Government Agency Report / Inquiry		Multiple States or Territories	NSW, QLD, SA, WA	Police detainees in DUMA data collection sites in July and August 2019 that were administered the addendum questions on fentanyl use.	Government Agency Report	566	To investigate fentanyl use among police detainees participating in the Drug Use Monitoring in Australia program.	Addendum questions on fentanyl use were administered in addition to the usual DUMA self-report survey and urinalysis.	These results provide an early warning of possible unintended fentanyl use in Australia, particularly among people who use other illicit drugs. The study also provides evidence of the combined use of fentanyl and methamphetamine, which may represent intentional use of fentanyl to ease withdrawal symptoms or to produce an intense high.		Yes	No	Not Reported	Both Males and Females		Yes	Yes	Yes	No	No	No	No		No		No	No	No	No	No	No	No		No		No	Yes	No	No	Yes	No	No		No	No
2017	Why Australian police detainees choose to use (or not use) non-prescribed fentanyl	Voce & Sullivan	2020	Grey Literature: Government Agency Report / Inquiry		Multiple States or Territories	NSW, QLD, SA, WA	Police detainees in DUMA data collection sites in July and August 2019 that were administered the addendum questions on fentanyl use.	Government Agency Report	566	To better understand the motivations of Australian police detainees who use non-prescribed fentanyl.	Addendum questions on fentanyl use were administered in addition to the usual DUMA self-report survey and urinalysis.	This study suggests non-prescribed fentanyl use is driven by the same motivations underlying other forms of illicit drug use, particularly a desire for intoxication, easing withdrawal from other drugs, and self-medicating physical and psychological distress.		Yes	No	Not Reported	Both Males and Females		Yes	Yes	Yes	No	No	No	No		No		No	Yes	No	No	No	No	No		No		No	No	No	No	Yes	No	No		Yes	No
4181	Deaths in custody in Australia 2020–21	Doherty	2021	Grey Literature: Government Agency Report / Inquiry		Multiple States or Territories	NSW, QLD, VIC, TAS	Individuals who died while in custody (police, or prison detention), or who died while police or custodial officers attempted to detain them in 2020-21.	Government Agency Surveillance Report	16 deaths in police custody including 11 category 1 deaths. No deaths occurred in cells.	To present detailed tabulated information on deaths in custody in Australia for the year 2020-21 and to provide jurisdictional breakdowns for comparative purposes.	Data collected by the National Deaths in Custody Monitoring and Research Program for the year 2020-21 are summarised and presented in tables and figures.	N/A		No	Yes	Not Reported	Both Males and Females		Yes	Yes	Yes	No	No	No	No		No		No	No	No	No	No	No	No		No		No	No	No	No	No	No	No		No	No
1869	Deaths in custody in Australia 2019–20	Doherty & Sullivan	2021	Grey Literature: Government Agency Report / Inquiry		Multiple States or Territories	NSW, VIC, QLD, WA, TAS, NT	Individuals who have died while in custody (police or prison), or who have died while police or custodial officers attempted to detain them in 2019-20.	Government Agency Surveillance Report	24 deaths in police custody and custody-related operations including 20 category 1 deaths and none of the deaths occurred in cells.	To provide the latest information on deaths in custody in Australia for the years 2019-20.	Data collected by the National Deaths in Custody Monitoring and Research Program for the year 2019-20 is summarised and presented in tables and figures.	N/A		No	Yes	No	Both Males and Females		Yes	Yes	Yes	No	No	No	No		No		No	No	No	No	No	No	No		No		No	No	No	No	No	No	No		No	No
1870	Impact of the COVID-19 pandemic on cannabis demand and supply in Australia	Doherty et al.,	2021	Grey Literature: Government Agency Report / Inquiry		Multiple States or Territories	NSW, QLD, SA, WA	Police detainees in participating sites in Perth, Brisbane, Adelaide and Sydney in July and August 2020.	Government Agency Report	446	To examine the impact of the COVID-19 pandemic on cannabis demand and supply in Australia.	Addendum questions on COVID-19 were administered in addition to the usual DUMA self-report survey and urinalysis.	This study suggested that overall cannabis availability and price did not change substantially but, the amount of cannabis consumed appeared to increase.		Yes	No	Not Reported	Both Males and Females		Yes	Yes	Yes	No	No	No	No		No		No	No	No	No	No	No	No		No		No	No	No	No	Yes	No	No		No	No
A9	Drug use monitoring in Australia: Drug use among police detainees, 2020	Voce & Sullivan	2021	Grey Literature: Government Agency Report / Inquiry		Multiple States or Territories	NSW, QLD, SA, WA	Adult police detainees in one of five DUMA program data collection sites in 2020.	Government Agency Surveillance Report	1754	To describe the key results from the DUMA program data collected during 2020.	A combination of a self-report survey detailing a range of criminal justice, demographic, drug use and drug market participation information and voluntary urinalysis.	N/A		Yes	No	No	Both Males and Females		Yes	Yes	Yes	No	No	No	No		No		No	No	No	No	No	No	No		No		No	Yes	No	No	Yes	No	No		No	No
4106	Deaths in custody in Australia 2021-22	McAlister & Bricknell	2022	Grey Literature: Government Agency Report / Inquiry		Multiple States or Territories	NSW, QLD, VIC, WA, SA	Individuals who died while in custody (police, or prison detention), or who died while police or custodial officers attempted to detain them in 2021-2022.	Government Agency Surveillance Report	22 deaths in police custody including 18 category 1 deaths. 3 deaths occurred in cells.	To present detailed tabulated information on deaths in custody in Australia for the year 2021-22 and to provide jurisdictional breakdowns for comparative purposes.	Data collected by the National Deaths in Custody Monitoring and Research Program for the year 2021-22 are summarised and presented in tables and figures.	N/A		No	Yes	No	Both Males and Females		Yes	Yes	Yes	No	No	No	No		No		No	No	No	No	No	No	No		No		No	No	No	No	No	No	No		No	No
A10	Drug use monitoring in Australia: Drug use among police detainees, 2021	Voce & Sullivan	2022	Grey Literature: Government Agency Report / Inquiry		Multiple States or Territories	NSW, QLD, SA, WA	Adult police detainees in one of five DUMA program data collection sites in 2021.	Government Agency Surveillance Report	2223	To describe the key results from the DUMA program data collected during 2021.	A combination of a self-report survey detailing a range of criminal justice, demographic, drug use and drug market participation information and voluntary urinalysis.	N/A		Yes	No	No	Both Males and Females		Yes	Yes	Yes	No	No	No	No		No		No	No	No	No	No	No	No		No		No	Yes	No	No	Yes	No	No		No	No
4107	Deaths in custody in Australia 2022–23	McAlister et al.,	2023	Grey Literature: Government Agency Report / Inquiry		Multiple States or Territories	NSW, SA, QLD, VIC, WA, TAS	Individuals who died while in custody (police, or prison detention), or who died while police or custodial officers attempted to detain them in 2022-2023.	Government Agency Surveillance Report	40 deaths in police custody including 29 category 1 deaths. 2 deaths occurred in cells.	To present detailed tabulated information on deaths in custody in Australia for the year 2022-23 and to provide jurisdictional breakdowns for comparative purposes.	Data collected by the National Deaths in Custody Monitoring and Research Program for the year 2022-23 are summarised and presented in tables and figures.	N/A		No	Yes	No	Both Males and Females		Yes	Yes	Yes	No	No	No	No		No		No	No	No	No	No	No	No		No		No	Yes	No	No	Yes	No	No		No	No
4108	Deaths in custody in Australia 2023–24	Miles et al.,	2024	Grey Literature: Government Agency Report / Inquiry		Multiple States or Territories	NSW, VIC, QLD, WA, TAS	Individuals who died while in custody (police, or prison detention), or who died while police or custodial officers attempted to detain them in 2023-2024.	Government Agency Surveillance Report	27 deaths in police custody including 18 category 1 deaths. 2 deaths occurred in cells.	To present detailed tabulated information on deaths in custody in Australia for the year 2023-24 and to provide jurisdictional breakdowns for comparative purposes.	Data collected by the National Deaths in Custody Monitoring and Research Program for the year 2023-24 are summarised and presented in tables and figures.	N/A		No	Yes	Yes	Both Males and Females		Yes	Yes	Yes	No	No	No	No		No		No	No	No	No	No	No	No		No		No	Yes	No	No	Yes	No	No		No	No
681	What Factors Predict the Self Identification of Drug Dependency Among Australian Police Detainees? Prevalence, Correlates, and Implications for the Criminal Justice System	Langfield & Payne	2021	Scientific / Academic Study		Not Stated	N/A	Police detainees interviewed at one of the DUMA program data collection sites between 2004 and 2010. who reported using at least one type of drug in the last 30 days.	Retrospective analysis of routinely collected data	14475	To explore the prevalence with which recent drug-using police detainees self-identify as drug-dependent and, using logistic regression, model self-identification as a function of one’s demographic, and drug-use profile.	A retrospective quantitative analysis was completed on a subset of DUMA program data from between 2004 to 2010.	We find that being female and younger is associated with an increased odds of self-identifying oneself as dependent, controlling for drug use variables. Of the five drug types, primary heroin users are the most likely to self-identify, whereas cocaine, cannabis, and amphetamine users are less likely.		Yes	No	No	Both Males and Females		Yes	Yes	Yes	No	No	No	No		No		No	No	No	No	No	No	No		No		No	No	No	No	Yes	No	No		No	No
689	‘I am drug dependent’: a study of self identification and prior criminal justice contact using archival data from the Drug Use Monitoring in Australia (DUMA) program	Langfiled & Payne	2021	Scientific / Academic Study		Not Stated	N/A	Police detainees interviewed at one of the DUMA program data collection sites between 2004 and 2010, who reported using at least one type of drug in the last 30 days.	Retrospective analysis of routinely collected data	14475	To explore the correlation between criminal justice contact and the self identification of a drug dependency among a sample of recent drug-using police detainees.	A retrospective quantitative analysis of DUMA program data was completed to explore the relationship between self-identification as being drug dependent and socio-demographic variables using logistic regression.	We find, holding constant a detainee’s frequency, longevity and type of drug use, that contact with the criminal justice system is statistically associated with higher odds of self-identifying as dependent. Further, we found those detainees who have more frequent criminal justice contact more likely to report themselves as dependent. This finding contributes to ongoing research into the complexit…		Yes	No	No	Both Males and Females		Yes	Yes	No	No	No	No	No		No		No	No	No	No	No	No	No		No		No	No	No	No	Yes	No	No		No	No
1834	Drug Use Among Police Detainees	Makkai et al.,	2000	Grey Literature: Government Agency Report / Inquiry		NSW	N/A	Police detainees in one of the two DUMA data collection sites in NSW, Australia.	Government Agency Report	379	To examine the level and type of drug use amongst a sample of detainees from two Local Area Commands in Sydney.	A combination of a self-report survey detailing a range of criminal justice, demographic, drug use and drug market participation information and voluntary urinalysis.	The DUMA results show illicit drug use to be wide spread among detainees. Of the persons who provided a urine sample for the study, 75.1 per cent tested positive to a least one drug. Cannabis and opiates were the most commonly used substances.		Yes	No	Yes	Both Males and Females		Yes	Yes	Yes	Yes	No	No	No		No		Yes	Yes	No	Yes	No	No	Yes		No		No	Yes	No	No	Yes	Yes	No		No	No
2122	Drug use monitoring of police detainees in New South Wales: The first two years	Freeman & Fitzgerald	2002	Grey Literature: Government Agency Report / Inquiry		NSW	N/A	Police detainees in Parramatta and Bankstown police stations from June 1999 to July 2001.	Government Agency Report	1695	The purpose of this bulletin is to report on some of the key findings that have emerged from the data collected at the two NSW DUMA sites throughout the project’s first two years of operation in NSW (from June 1999 to July 2001).	A combination of a self-report survey detailing a range of criminal justice, demographic, drug use and drug market participation information and voluntary urinalysis.	The DUMA results continue to show a high prevalence of illicit drug use among police detainees, with over 70 per cent of the sample indicating illicit drug use in the past 12 months and half of the sample indicating recent use of at least one illicit drug.		Yes	No	Yes	Both Males and Females		Yes	Yes	Yes	Yes	No	No	No		No		No	Yes	No	Yes	No	No	Yes		No		No	No	No	No	Yes	Yes	No		No	No
1841	Monitoring Injuries in Police Custody: A Feasibility and Utility Study	Sallybanks	2005	Grey Literature: Government Agency Report / Inquiry		NSW	N/A	Individuals injured in police custody in NSW between November 2001 and June 2003.	Government Agency Report	260	The main objective of the pilot study was to assess an injury monitoring system in police custody in NSW. The assessment aimed to: 1) measure the nature and extent of injuries occurring during the custody process; 2) monitor service standards and duty of care; 3) deliver trend data; 4) inform evaluation activities in relation to the implementation of injury-minimisation policies and practices; an…	An retrospective analysis of data from the NSW Computerised operational policing system was completed to identify individuals injured in police custody during the study period, and to collect information on injured detainee demographics and the circumstances of the injury.	The monitoring system is invaluable for extending our understanding of injuries occurring in custody. Such a system is a very useful management tool to assist in developing strategies regarding safe custody practice.		No	No	Yes	Both Males and Females		Yes	Yes	Yes	Yes	Yes	No	No		No		No	Yes	No	No	No	No	No		No		No	Yes	No	No	Yes	Yes	No		Yes	No
2319	Chapter 3: Age, drug use and crime among police detainees In Caught red-eyed and red-handed: an exploration of cannabis use and criminal offending	Simpson	2013	Scientific / Academic Study		NSW	N/A	Police detainees in NSW DUMA program data collection sites between 2006 and 2010.	Retrospective analysis of routinely collected data	3570	To examine the relationship between age, drug use among those who come into contact with the criminal justice system.	A retrospective quantitative analysis of DUMA program data by age groups.	This study found a number of differences in drug use and offending between older and younger police detainees and detainees who fall into specific drug-user types. The findings highlight that cannabis remains a prominent drug in the lives of people who come into contact with the criminal justice system, particularly among young people who initiate use, use regularly at a younger age and whose pas…		Yes	No	Yes	Both Males and Females		Yes	Yes	Yes	Yes	No	No	No		No		Yes	Yes	No	Yes	No	No	Yes		No		No	Yes	No	No	Yes	No	No		No	No
589	The Relationship between Drug Use and Crime among Police Detainees: Does Gender Matter?	Swan & Goodman-Delahunty	2013	Scientific / Academic Study		NSW	N/A	Female police detainees in NSW at DUMA data collection sites between 1999 and 2005.	Retrospective analysis of routinely collected data	867	To examine the temporal order of substance use and offending and other correlates between substance use and offending in women who had been arrested by police and were confined in police custody.	Data collected through the DUMA program in NSW was analysed to assess the relationship between substance use and criminal offending using canonical correlation analysis.	Overall, the findings on substance use and offending for female police detainees revealed that substance use preceded crime for female offenders, and that other factors such as age and education influenced patterns of drug use and offending.		Yes	No	Yes	Females only		Yes	Yes	No	No	No	No	No		No		Yes	Yes	No	Yes	No	No	No		No		No	No	No	No	Yes	Yes	No		No	No
143	Mental health at the intersections: The impact of complex needs on police contact and custody for Indigenous Australian men	Trofimovs & Dowse	2014	Scientific / Academic Study		NSW	N/A	A cohort of Indigenous men with cognitive disabilities in NSW.	Retrospective analysis of routinely collected data	131	To explores patterns of police contact and custody for a cohort of Indigenous males with complex needs.	An analysis of linked administrative data compiled by University of NSW staff - the Mental Health Disorders and Cognitive Disability dataset.	This study has demonstrated that the presence of co-occurring mental illness fails to explain high levels of CJS contact for Indige_x0002_nous Australian men with complex needs. So whilst mental ill health may be one intersecting factor in a compound picture of disadvantage, the presence of an inter-locking range of social, material and individual factors is more crucial in predicting police cont…		No	No	Yes	Males only		No	Yes	Yes	No	No	No	No		No		No	No	No	No	No	No	Yes		No		No	Yes	No	No	Yes	No	No		No	No
1401	Methamphetamine in Sydney: Perspectives from DUMA police detainees	Patterson et al.,	2016	Grey Literature: Government Agency Report / Inquiry		NSW	N/A	Individuals in police custody at one of the participating Sydney sites from 2014 to 2015.	Government Agency Report	171	To provide information on the nature and extent of use of methamphetamine among Sydney police detainees.	Retrospective analysis of data collected from the two Sydney based DUMA sites.	In 2015, a substantial proportion of detainees who provided urine samples to the DUMA program at both the Bankstown (29%) and Surry Hills police stations (53%) tested positive to methamphetamine.		Yes	No	No	Both Males and Females		Yes	Yes	No	No	No	No	No		No		No	No	No	No	No	No	No		No		No	No	No	No	Yes	No	No		No	No
A3	Chapter 25 The path into detention In Report of the Royal Commission and Board of Inquiry Into the Protection and Detention of Children in the Northern Territory Volume 2B,	White & Gooda	2017	Grey Literature: Government Agency Report / Inquiry		NSW	N/A	Juveniles in the Northern Territory	Government Investigation or Inquiry	N/A	To assess how children were treated in detention centres in the Northern Territory and to also look into the welfare system in the Northern Territory.	A royal commission including submissions, interviews, and inspections. The section on arrest and police custody included descriptions of and inspections of watch-houses.	Chapter 25 includes 43 recommendations across police, diversion, bail and court treatment for juveniles.		No	No	Yes	Both Males and Females		Yes	Yes	Yes	No	No	No	No		No		No	No	No	No	No	No	Yes		No		No	Yes	No	Yes	Yes	No	Yes		No	No
2140	Inspection of 24-hour court cells in NSW	Inspector of Custodial Services	2018	Grey Literature: Government Agency Report / Inquiry		NSW	N/A	N/A	Government Investigation or Inquiry	N/A	To report on inspections completed in 2017 of all 24-hour court cells managed by Corrective Services NSW.	Onsite visits to each court cell facility were completed between May and June 2017. Investigators conducted interviews with management, police officers, custodial officers, nurses, detainees, and the NSW Ombudsman. Data from Custodial Services NSW and Justice Health and Forensic Mental Health Network was also used as part of the review.	This report makes 37 recommendations regarding the duration of admission, the conditions, the access to healthcare, and the maintenance of court cells in NSW.		No	No	Not Reported	Both Males and Females		No	No	Yes	No	No	No	No		No		No	No	No	No	No	No	No		No		Yes	No	Yes	Yes	No	No	No		Yes	No
A13	Operation Kimbla: Report to the parliament pursuant to section 132 law enforcement conduct commission Act 2016	Law Enforcement Conduct Commission	2022	Grey Literature: Government Agency Report / Inquiry		NSW	N/A	An indigenous juvenile in police custody in NSW (exact site undisclosed).	Government Investigation or Inquiry	1	This document reports on the Law Enforcement Conduct Commission's investigation (Operation Kimbla) of the treatment on a young Indigenous person in police cells.	Review of CCTV and interview of involved officers.	One officer was found to be engaged in serious misconduct in his treatment of the civilian.		No	No	Yes	N/A		Yes	Yes	Yes	No	No	No	No		No		No	No	No	No	No	No	No		No		No	No	No	No	No	No	No		Yes	No
A14	Extraordinary restraint: Spit hood & emergency restraint chair use on children in police custody	Ombudsman NT	2023	Grey Literature: Government Agency Report / Inquiry		NT	N/A	The investigation includes the review of 30 children who were held in police custody in the NT during 2020 or 2021 and who had either a spithood or emergency restarint chair or both used on them while they were in custody.	Government Investigation or Inquiry	All 30 instances of spithood or emergency restraint chair use on children in police custody in Northern Territory in 2020 and 2021 were reviewed.	To assess the rationale, background, and merits of the ongoing use of spithoods and emergency restraint chairs by the NT police on children, and to assess the adequacy of policies, training and oversight of their use.	The investigation involved a review of relevant documentation provided by NT police, and a review of all occasions where a spit hood or emergency restraint chair were used on children in police custody in 2020 and 2021.	This investigation recommends that NT Police should cease the use of spithoods and should develop a plan for phasing out emergency restraint chairs in place of alternatives (as has already been done in youth detention facilities).		No	No	Yes	Both Males and Females		Yes	Yes	Yes	No	No	No	No		Yes		No	No	No	No	No	No	No		No		No	Yes	No	No	Yes	No	No		Yes	Yes
1931	Restoring Order: Crime prevention, policing and local justice in Queensland’s Indigenous communities	Crime and Misconduct Commission Queensland	2009	Grey Literature: Government Agency Report / Inquiry		QLD	N/A	N/A	Government Investigation or Inquiry	N/A	To examine issues relating to policing in Queensland’s Indigenous communities and make recommendations with respect to three terms of reference: 1. Possible changes to existing police policy and procedure that would result in improved relations between the Queensland Police Service (QPS) and Queensland’s Indigenous communities. 2. Current practices relating to detention in police custody in remot…	The inquiry has gathered information from five different sources: 1. Consultations with Queensland’s Indigenous communities and other consultations 2. Written and oral submissions 3. A public forum held in Cairns 4. Queensland criminal justice system data, mostly provided by the QPS 5. A review of policy and research literature.	The number of deaths occurring in police watch-house cells has decreased dramatically in Queensland since the Royal Commission, but all such deaths remain tragic events that warrant the closest scrutiny. The decrease in deaths has been accompanied by improvements in watch-house facilities and improvements in the standard of care provided to detainees after the Royal Commission’s recommendations.		No	Yes	Yes	Both Males and Females		No	No	Yes	No	No	No	No		No		No	No	No	No	No	No	No		No		No	Yes	No	Yes	Yes	No	No		No	No
1973	Methamphetamine in Brisbane: Perspectives from DUMA police detainees	Gannoni et al.,	2015	Grey Literature: Government Agency Report / Inquiry		QLD	N/A	Adult police custody detainees in Brisbane Police Watch House in quarter 1 and 2 of 2015.	Government Agency Report	381	To provide information on what methamphetamine is, the nature and extent of use among Brisbane police detainees, and details of the Brisbane amphetamine market.	An analysis of a subset of DUMA data collected exclusively from Brisbane Police Watch House.	In 2015, almost half of all police detainees (43%) at the Brisbane Police Watch House who provided urine samples to the DUMA program tested positive to methamphetamine. This is the highest recorded rate of methamphetamine use among Brisbane detainees in DUMA’s history.		Yes	No	No	Both Males and Females		Yes	Yes	No	No	No	No	No		No		No	No	No	No	No	No	No		No		No	No	No	No	Yes	No	No		No	No
191	Substance-use disorders and psychological distress among police arrestees	Heffernan et al.,	2003	Scientific / Academic Study		QLD	N/A	Police detainees in custody for more than 12 hours at the Brisbane City Police Watch House in February and March 2001.	Cross-sectional Study	288	To determine the 12-month prevalence of substance-use disorders and psychological morbidity in an Australian arrestee population	Researchers conducted interviews with eligible detainees and utilised two survey tools. The Composite International Diagnostic Interview (CIDI-Auto) Core version 2.1 and the 28-item General Health Questionnaire.	Development of services for detoxification and treatment of this population is a pressing need. The findings provide crucial information for the planning and implementation of drug courts and court diversion systems.		No	No	Yes	Both Males and Females		Yes	Yes	No	No	No	No	No		No		Yes	Yes	No	No	No	No	No		No		No	Yes	No	No	Yes	No	No		Yes	No
A1	Police use of force in Queensland watch-houses	The State of Queensland (Crime and Corruption Commission)	2017	Grey Literature: Government Agency Report / Inquiry		QLD	N/A	The population assessed in the CCTV component of the report, were detainees at one of 5 police watch houses across Queensland, including one located in a Indigenous community.	Government Investigation or Inquiry	A subset of the investigation involved reporting on detainees using CCTV - the entrance of 331 detainees into watch-houses was reviewed in this section. .	To improve understanding of the nature and frequency of force being used by officers in Queensland watch-houses, examine injuries to people detained in a watch-house resulting from the use of force and assess compliance with Queensland Police Service (QPS) use of force and injury reporting requirements.	Investigators examined closed circuit televsion (CCTV) footage from five watch-houses, reviewed Queensland Police Service administrative data, and Crime and Corruption Commission allegations.	The report found that on average, 3 out of every 10 detainees experienced some use of force at the front charge counter, and that a considerable proportion of the uses of force involved compliant detainees. No detainee injuries were identified by the review, but 6 recommendations for improvement were made to Queensland Police Service.		No	No	No	Both Males and Females		Yes	Yes	No	No	No	No	No		No		No	No	No	No	No	No	No		No		No	Yes	No	No	Yes	No	No		No	No
706	Deaths of people with serious mental disorder: An exploration of deaths in custody and fatal police contacts	Crissman	2019	Scientific / Academic Study		QLD	N/A	Individuals with serious mental disorders who died in the context of contact with the Queensland criminal justice system.	Mixed Methods (Quantitative and Qualitative)	38 deaths of people with serious mental disorders were identified including 2 that occurred in police custody.	To examine the common factors present across deaths of people with serious mental disorders during incarceration or following contact with police in Queensland.	Data was sourced from the Coroners Court of Queensland. Quantitative analysis was completed for descriptive variables. Coroner's reports were also analysed using qualitative thematic analysis.	The findings of the study indicated PSMDs who died during incarceration were more likely to have had psychosis or mood disorders than other forms of mental disorder, and suicide was the most common cause of death. Within these incarceration settings, access to healthcare records, medication compliance, risk assessment and monitoring, and safe housing of at-risk prisoners may be potential areas to…		No	No	No	Both Males and Females		Yes	Yes	Yes	No	Yes	No	No		No		No	No	No	No	No	No	Yes		No		No	No	No	No	Yes	No	No		No	No
A15	Independent review into investigations of police-related deaths, and domestic and family violence deaths in Queensland	Mazerolle et al.,	2022	Grey Literature: NGO Report / Inquiry		QLD	N/A	One section of this report contains data on individuals that have died in police custody in Queensland.	NGO or Independent Report / Inquiry	The report includes discussion of 34 deaths in police custody in Queensland between 2011 and 2021, and 43 coroners reports of either deaths in police custody or police operations between 2012 and 2019.	This report was commissioned in response to the State Coroner’s recommendation that current arrangements for investigating deaths in police custody (DIC) or deaths in the course of police operations (DIPO) should be reviewed. The primary concern raised is whether police should investigate the actions and conduct of other police. A second focus was included in the review that tasked the review tea…	A broad methodological approach was taken combining quantitative and qualitative social science approaches and legal and policy analysis. Data gathered and analysed included relevant policies, procedures, coronial reports, inquiry reports, stakeholder interviews and analysis of all in scope death investigations including those with prior police contacts where relevant.	Interviews with stakeholders and thematic review of coronial reports show that people generally view the Ethical Standards Command investigations to be of a high standard. However, the perception of ‘police investigating police’ is regarded as not acceptable to the community. The authors also found that the separate roles of the Ethical Standards Command, Crime Corruption Commission, and Coroner …		No	No	Yes	Both Males and Females		Yes	Yes	Yes	No	No	No	No		No		No	No	No	No	No	No	No		No		No	No	No	No	No	No	No		No	No
A22	Who’s responsible: Understanding why young people are being held longer in Queenslandwatch houses	Queensland Family & Child Commission	2023	Grey Literature: Government Agency Report / Inquiry		QLD	N/A	Children held in watch houses in Queensland	Government Agency Report	30 case files	To investigate why the amount, and length of stay of children in police custody in Queensland is increasing. This includes analysis of 30 individual case files of young people held for extended periods in watch houses, an analysis of legislation differences between Queensland and other states, and a statistics profile of key areas of the criminal justice system.	A quantitative and qualitative mixed methods approach was undertaken	The report makes 5 recommendations to Youth Justice, the Queensland Government, and Queensland Police Force aimed at reducing the duration that children are kept in police watch houses.		No	No	Yes	Both Males and Females		Yes	Yes	Yes	Yes	No	No	No		No		No	No	No	Yes	No	No	Yes		No		No	No	Yes	Yes	No	No	No		No	No
A16	Cairns and Murgon watch-houses inspection report: focus on detention of children	Office of the Queensland Ombudsman	2024	Grey Literature: Government Agency Report / Inquiry		QLD	N/A	Children in watch-houses in Queensland on the day that the Ombudsman inspected.	Government Agency Report	On the day of inspection, 11 children were held in Cairns watch-house and 3 were held in Murgon watch-house. Some of these children were interviewed. In addition, data from 381 child admissions to Cairns watch-house and 93 to Murgon watch-house is reviewed in the report.	To report on the inspection of the Cairns watch-house in January 2024 and Murgon watch-house in November 2023 by the Queensland Ombudsman.	Inspections were undertaken by the Ombudsman, and relevant police, government, and youth detention documentation was reviewed. Watch-house staff and detainees were interviewed.	The report highlights the significant risk of harm to children in watch-houses. It makes 19 recommendations to minimize or avoid these types of harms.		No	No	Yes	Both Males and Females		Yes	Yes	Yes	No	No	No	No		No		No	No	No	No	No	No	No		No		No	Yes	Yes	Yes	Yes	No	No		Yes	Yes
2076	Methamphetamine in Adelaide: Perspectives from Police Detainees	Kapira et al.,	2015	Grey Literature: Government Agency Report / Inquiry		SA	N/A	Individuals in police custody at the Adelaide Watch House in the first half of 2015.	Government Agency Report	239	To describe the trends in methamphetamine usage among police detainees in Adelaide.	A combination of a self-report survey detailing a range of criminal justice, demographic, drug use and drug market participation information and voluntary urinalysis.	N/A		Yes	No	Not Reported	Both Males and Females		Yes	Yes	No	No	No	No	No		No		No	No	No	No	No	No	No		No		No	No	No	No	Yes	No	No		No	No
1109	Assessing the Importance of Culture in Explaining Drug Use amongst Indigenous Police Detainees in Adelaide	Brewer & Dalton	2008	Scientific / Academic Study		SA	N/A	Indigenous individuals in police custody in an urban setting in South Australia.	Cross-sectional Study	307	To consider and discuss a range of social, internal and environmental risk factors which have been identified within the literature as relating to the early adoption of drug using behaviours amongst both Indigenous and non-Indigenous Australians.	Researchers reviewed relevant data collected from the DUMA sites in South Australia in 2004 and 2005 to assess whether Indigenous participants met DSM-IV criteria for drug dependance.	Early adoption of drug use amongst Indigenous police detainees may relate to an increased likelihood of sustained use and future dependence.		Yes	No	Not Reported	Both Males and Females		No	No	Yes	No	No	No	No		No		No	No	No	No	No	No	No		No		No	No	No	No	Yes	No	No		No	No
116	Two cases of benign pneumomediastinum in patients with psychosis who had been restrained in police custody	McArdle et al.,	2017	Scientific / Academic Study		TAS	N/A	Two patients presenting with acute psychosis and pneumomediastinum after having been restrained in police custody.	Case Report	2	To report on two instances of pneumomediastinum occuring in individuals in police custody following restraint.	Review of clinical notes.	N/A		No	No	No	Males only		Yes	Yes	No	No	No	No	No		No		No	No	No	No	No	No	Yes		No		No	No	No	No	Yes	No	No		No	No
A23	Report on Conditions and Overcrowding in Police Cells	The Ombudsman Victoria	2002	Grey Literature: Government Agency Report / Inquiry		VIC	N/A	Individuals who have been sentenced, or refused bail, but who have not been received into the custody of the Correctional Services Commissioner. Also, any prisoner held in police custody.	Government Investigation or Inquiry	N/A	To record the results of a review into the effectiveness of action taken to date by the various authorities which have responsibility for prisoners in Victoria.	Interviews with staff and inspection of custodial facilities.	This investigation makes 10 recommendations including recommendations for improving health services, sanitation, access to fresh air, and the segregation of prisoners.		No	No	Yes	Both Males and Females		No	No	No	No	No	No	No		Yes		No	No	No	No	No	No	No		No		Yes	No	Yes	Yes	Yes	No	Yes		Yes	Yes
1928	Conditions for persons in custody: Report of Ombudsman Victoria and Office of Police Integrity	Ombudsman Victoria & Office of Police Integrity Victoria	2006	Grey Literature: Government Agency Report / Inquiry		VIC	N/A	N/A	Government Investigation or Inquiry	N/A	To report on, and to clarify the conditions in both prisons and police cells at various stages of the custody process.	This Ombudsman investigation included reviewing documents, facility inspections, discussions with police and prison staff, and discussions with detainees.	Police are not jailers and do not see themselves as such. The lack of police training in this role, coupled with the inadequate physical conditions and design of police watch-houses makes it inappropriate to hold detainees for longer than 48 hours. Monitoring the length of stays of detainees in police cells over the last six months has shown that many detainees, including those who are vulnerable…		No	No	Yes	Both Males and Females		Yes	Yes	Yes	No	No	No	No		No		No	No	No	No	No	No	No		No		Yes	Yes	No	Yes	Yes	No	No		No	No
2127	Investigation into the use of excessive force at the Melbourne Custody Centre	Ombudsman Victoria	2007	Grey Literature: Government Agency Report / Inquiry		VIC	N/A	N/A	Government Investigation or Inquiry	N/A	To investigate the complaints of a detainee of the Melbourne Custody Centre, that alleged officers used excessive force against him.	A review of CCTV footage, interviews with custodial and medical officers from MCC, Victoria Police, and site management.	My investigation found that excessive force was used on Mr A by MCC officers which I considered was unwarranted in the circumstances. I am satisfied that MCC Officer X overreacted in the incident and used excessive force upon Mr A and that fellow Officer Z struck him to the head.		No	No	Not Reported	Not Reported		No	No	No	No	No	No	No		No		No	No	No	No	No	No	No		No		No	No	No	No	No	No	No		No	No
2038	Update on conditions in Victoria Police cells	Office of Police Integrity, Victoria	2010	Grey Literature: Government Agency Report / Inquiry		VIC	N/A	Individuals held in police cells in Victoria in 2009.	Government Investigation or Inquiry	24777	To summarises the findings of an audit conducted by the Professional Standards Assurance Unit of the Office of Police Integrity (OPI) from April to December 2009 of category ‘A’ police cells operated by Victoria Police.	Inspections of 22 police stations were completed between April and December 2009. Facilities, systems and processes were reviewed and evaluated.	Inconsistency between cell complexes on a broad range of issues emerges as the major theme arising from the cells audit conducted by OPI. The inconsistencies can be explained in variety of ways. The availability of staff and the willingness of managers to assign them to custodial duties affects the flexibility that is incorporated into watch-house rules. The location of the complex can have a sig…		No	No	Yes	Both Males and Females		Yes	No	No	No	No	No	No		No		No	No	No	No	No	No	No		No		No	Yes	Yes	Yes	Yes	No	No		No	Yes
1388	Victorian Auditor-General’s Report: Prisoner Transportation	Doyle et al.,	2014	Grey Literature: Government Agency Report / Inquiry		VIC	N/A	N/A	Government Investigation or Inquiry	N/A	To assess how effectively, efficiently and economically prisoners have been transported throughout Victoria’s criminal justice system.	The audit methodology included: 1) A desktop review of prisoner transportation and prisoner health 2) A review of the relevant policies and legislation 3) quantitative data analysis 4) examination of current contracts in place for prisoner transport 5) Interviews with agencies (Corrections Victoria, Victoria Police, and contractors).	There is no overarching and coordinated oversight of prisoner transportation across the justice system. Governance and risk management processes do not cover the full movement of prisoners within the justice system but focus on each area separately and in isolation from each other.		No	No	No	N/A		No	No	No	No	No	No	No		No		No	No	No	No	No	No	No		No		No	No	No	No	No	No	No		No	No
1958	Investigation into deaths and harm in custody	Victorian Ombudsman	2014	Grey Literature: Government Agency Report / Inquiry		VIC	N/A	N/A	Government Investigation or Inquiry	N/A	To determine the prevalence and nature of deaths and the incidence of harm in custody. To determine the factors contributing to deaths and harms in custody. To assess whether responsible agencies are taking adequate steps to minimise deaths in custody. To identify what more can be done to minimise the risk of deaths in custody.	Visiting prisons, police cells, and juvenile justice facilities, interviewing detainees, witnesses and family members, examining documentation from the Department of Justice, Department of Human Services, Victoria Police, and Forensicare.	The investigation identified a number of common issues impacting on the ability of custodial operators to ensure the safety and wellbeing of people in their care. These included: overcrowding, the management of detainees at risk of self-harm, transitional support services, access to health care, and accountability.		No	No	Yes	Both Males and Females		No	No	No	No	No	No	No		No		No	No	No	No	No	No	No		No		No	No	Yes	No	No	No	No		Yes	Yes
A17	Operation Ross: An investigation into police conduct in the Ballarat Police Service Area	Independent Broad-based Anti-corruption Commission	2016	Grey Literature: Government Agency Report / Inquiry		VIC	N/A	All four women described in the investigation were victims of alleged excessive force by members of Ballarat Police Station. One while held in the cells, and three while visiting reception who were subsequently taken into custody.	Government Investigation or Inquiry	4	To investigate allegations of excessive force used against four women at the Ballarat watch house. To assess whether any human rights had been violated, and the appropriateness of internal reporting and handling by Victoria Police.	Public examination was undertaken at Ballarat Law Courts in May 2016. Statements taken from 13 witnesses involved in the cases.	IBAC made four recommendations to improve Victoria Police processes for handling complaints, enhancing officer training, and enhancing officer understanding of policy and guidelines of appropriate practice.		No	No	Not Reported	Both Males and Females		Yes	No	No	No	No	No	No		No		No	No	No	No	No	No	No		No		No	Yes	No	No	No	No	No		No	No
159	A profile of deaths in custody in Victoria, 1991–96	Petschel & Gall	2000	Scientific / Academic Study		VIC	N/A	Individuals that died in custody in Victoria between January 1991 and December 1996.	Retrospective analysis of routinely collected data	96 deaths in custody (45 in police custody)	To create a profile of the deaths that occurred in custody in Victoria in 1991 to 1996.	A retrospective quantitative analysis of data on deaths in custody from the Victorian Institute of Forensic Medicine database	Accidental deaths and suicide remain high and are the cause of most custodial deaths in Victoria and elsewhere.		No	No	Yes	Both Males and Females		Yes	Yes	No	No	No	No	No		No		No	No	No	No	No	No	No		No		No	Yes	No	No	Yes	No	No		No	No
170	Psychiatric disorders and unmet needs in Australian police cells	Baksheev et al.,	2010	Scientific / Academic Study		VIC	N/A	Police detainees in two metropolitan police stations in Melbourne, Australia.	Mixed Methods (Cross-sectional and Data Linkage)	150	To determine the prevalence of current psychiatric disorders and unmet needs in a sample of police cell detainees in Victoria.	Detainees were interviewed using the Structured Clinical Interview for DSM-IV-TR to assess for mental conditions in the last month, and the Camberwell Assessment of Need - Forensic Short Version was used to measure individual needs. Data linkage was also completed by accessing the state-wide public mental health database.	The current study highlights the significant psychiatric morbidity found in the police cell popula_x0002_tion, and the pressing need to evaluate standardized screening tools for mental illnesses to provide timely access to assessment and treatment services.		No	No	No	Both Males and Females		Yes	Yes	Yes	No	Yes	No	No		No		Yes	Yes	No	Yes	No	No	No		No		No	No	No	No	No	No	No		Yes	Yes
169	Psychiatric symptoms and histories among people detained in police cells	Ogloff et al.,	2010	Scientific / Academic Study		VIC	N/A	Individuals in police custody in one of nine police stations, in both rural and metropolitan Victoria, Australia.	Mixed Methods (Cross-sectional and Data Linkage)	614	To examine the psychiatric symptoms, mental health histories and psychiatric medication used in a sample of people detained in police cells.	Clinical interviews of detainees were completed, and the Brief Psychiatric Rating Scale was used to measure psychiatric symptoms.	Psychiatric symptoms experienced by people detained in police cells are common and present a considerable dilemma for police agencies which are generally ill equipped to address them.		No	No	Yes	Both Males and Females		Yes	Yes	Yes	Yes	Yes	No	No		No		No	No	No	No	No	No	Yes		No		No	Yes	No	No	Yes	No	No		Yes	No
597	Identification of mental illness in police cells: a comparison of police processes, the Brief Jail Mental Health Screen and the Jail Screening Assessment Tool	Baksheev et al.,	2011	Scientific / Academic Study		VIC	N/A	Adult police detainees in one of two busy metropolitan police stations in Melbourne between May 2008 and February 2009. Participants were excluded if they transferred from prison awaiting court, if they didn't speak english, or if they were detained solely for public drunkenness.	Cross-sectional Study	150	To investigate current police practices employed to identify those with a mental illness in police custody, and to evaluate the predictive utility of the Brief Jail Mental Health Screen (BJMHS) and the Jail Screening Assessment Tool (JSAT).	Interviews were conducted with detainees. The Structured Clinical Interview for DSM-IV-TR (SCID-IV) was used to identify psychiatric disorders. Findings from the clinical interview were compared to the assessment made by police officers on the Custody Risk Assessment Form, and to the results from two screening tools. The first was the Brief Jail Mental Health Screen (BJMHS) tool, and the second, …	There is a pressing need to further investigate standardised screening tools for mental illnesses in police cells, with an aim of introducing their application across services in police custody. Such an introduction would assist in identifying those who require mental health care in custody and linking into services either in prison or the community.		No	No	No	Both Males and Females		Yes	Yes	Yes	Yes	Yes	No	No		No		No	Yes	No	Yes	No	No	No		No		No	No	No	No	No	No	No		No	No
584	Correlates of criminal victimisation among police cell detainees in Victoria, Australia	Baksheev et al.,	2012	Scientific / Academic Study		VIC	N/A	Police detainees at one of nine data collection sites in Victoria, between December 2006 and February 2009.	Mixed Methods (Cross-sectional and Data Linkage)	764	To investigate the rates and types of victimisation among people detained in police cells, with and without histories of mental illness.	Detainees were enrolled and surveyed while in police custody, and if permission was granted, further data was obtained through data linkage to participants police records and public mental health records.	It was found that the overwhelming majority (almost three quarters of the detainees) had reported to police that they had been the victim of a criminal offence. The most common victimisation experiences were for theft, violent crimes and property damage.		No	No	Yes	Both Males and Females		Yes	Yes	Yes	No	Yes	No	No		No		No	No	No	No	No	No	No		No		No	No	No	No	Yes	No	No		Yes	No
593	Psychopathology in Police Custody: The Role of Importation, Deprivation and Interaction Models	Baksheev et al.,	2012	Scientific / Academic Study		VIC	N/A	Adult police detainees in one of two busy metropolitan police stations in Melbourne between May 2008 and February 2009. Participants were excluded if they transferred from prison awaiting court, if they didn't speak english, or if they were detained solely for public drunkenness.	Mixed Methods (Cross-sectional and Data Linkage)	150	To examine the predictive power of personal factors (e.g., history of psychiatric hospitalisation), situational factors (e.g.,police cell conditions), and their interactive effects to explain the occurrence of psychopathology in police custody.	Interviews were conducted with detainees. The Jail Screening Assessment Tool (JSAT) was used to measure psychiatric symptamatology, social desirability bias was measured using the Marlowe-Crowne Social Desirability Scale, psychiatric disorders were assessed using the Structured Clinical Interview for DSM-IV-TR (SCID-IV), and the physical conditions of cells were measured using the Checklist of Ph…	Findings from the current study supported the importation modelandprovided partial support for the deprivation model in accounting for the occurrence of psychopathology among police cell detainees.		No	No	No	Both Males and Females		Yes	Yes	Yes	No	Yes	No	No		No		No	Yes	No	Yes	No	No	No		No		Yes	No	No	Yes	Yes	No	Yes		Yes	No
79	“That’s the Lowest Place on Earth!” Experiences of the Carceral Spaces of Australian Police Custody for Marginalized Young Men	Walker et al.,	2020	Scientific / Academic Study		VIC	N/A	Young men aged 19-24 with a history of injecting drug use who were held in police custody prior to transfer to adult prison.	Qualitative Study	28	To analyse how the harsh, degrading, and hostile architectural spaces of police custody intersected with the lived experience and lived effects of young men that experienced these environments.	Sem-structured interviews were conducted with participants and recorded. Transcripts were coded into themes and analysed.	Our study has revealed how institutional places are layered with meanings, and how architectural design and geographical space convey meanings to their occupants—communicating who the space is for and what it is intended to do. Bacchi’s framework has facilitated the destabilizing of taken-for-granted assumptions about the purpose of police custody, illustrating how the nature of carceral space ha…		No	No	No	Males only		No	Yes	Yes	No	Yes	No	No		No		No	No	No	No	No	Yes	Yes		No		No	Yes	Yes	Yes	Yes	No	Yes		Yes	Yes
529	“They just don’t care about us!”: Police custody experiences for young men with histories of injecting drug use	Walker et al.,	2020	Scientific / Academic Study		VIC	N/A	Young men (aged 18-25) with histories of injecting drug use who had been in police custody in Victoria.	Qualitative Study	28	To expand the body of literature on the perspectives and experiences of young men in police custody.	Flexible, semi-structured qualitative interviews were completed with participants. Accounts related to experiences of police custody and their treatment while in police custody were coded into themes and analysed.	The analysis of young men’s accounts of the treatment they report to have received in PC disrupts taken-for-granted assumptions about its purpose as a place to simply detain people awaiting court and/or transfer to prison.		No	No	No	Males only		Yes	Yes	Yes	No	No	No	No		Yes		No	Yes	No	Yes	No	Yes	Yes		No		No	Yes	Yes	Yes	Yes	No	Yes		Yes	Yes
2082	Drug Use Monitoring in Australia: Western Australian 2000 Report on Drug Use Among Police Detainees	Loxley & Lien	2001	Grey Literature: Government Agency Report / Inquiry		WA	N/A	Adults in police custody at the East Perth Lockup in 2000.	Government Agency Surveillance Report	570	To describe the key results from the DUMA data collected from the East Perth site during 2000.	A combination of a self-report survey detailing a range of criminal justice, demographic, drug use and drug market participation information and voluntary urinalysis.	Testing revealed that 60% of all respondents in 2000 were positive for cannabis; around 40% were positive for amphetamines and around 25% were positive for opiates and benzodiazepines. There were very few positive cases of cocaine, and around 5% were positive for methadone. The majority of respondents were male, and almost half were aged between 21 and 30. One in four defined themselves as Indige…		Yes	No	No	Both Males and Females		Yes	Yes	Yes	Yes	No	No	No		No		Yes	Yes	Yes	Yes	No	No	Yes		No		No	Yes	No	No	Yes	Yes	No		No	No
2215	Directed Review of the Management of Offenders in Custody	Office of the Inspector of Custodial Services	2005	Grey Literature: Government Agency Report / Inquiry		WA	N/A	N/A	Government Investigation or Inquiry	N/A	To inquire on the practices of the Department of Justice, the placement and transport of prisoners, the identification of infrastructure needs and prioritization requirements for the next decade, and likely staffing needs.	Consultation, community correction and prison visits, interviews, document reviews, and the review of submissions.	The report makes 162 recommendations to the Minister of Justice.		No	No	Yes	Both Males and Females		No	No	No	No	No	No	No		No		No	No	No	No	No	No	No		No		No	No	No	No	No	No	No		No	No
2132	Thematic review of court security and custodial services in Western Australia	Office of the Inspector of Custodial Services	2010	Grey Literature: Government Agency Report / Inquiry		WA	N/A	N/A	Government Investigation or Inquiry	N/A	To review services generally conducted under the Court Security and Custodial Services Act 1999, inclusive of those provided both by the public and private sectors.	The review included custodial facility and court custody centre inspections, interviews, and the review of submissions.	Almost a decade after the CSCS Contract the police lockup system remains unreformed, with police largely unrelieved of associated custodial duties. Reform of the system of management of police lockups in Western Australia, in parallel with deliberations towards the CSCS Contract re-tender, is urgently required.		No	No	Yes	Both Males and Females		No	No	No	No	No	No	No		No		No	No	No	No	No	No	No		No		No	No	No	Yes	No	No	No		No	No
2067	Amphetamine use among detainees at the East Perth Watch House: What is the impact on crime?	Gately et al.,	2011	Grey Literature: Government Agency Report / Inquiry		WA	N/A	Police detainees in the East Perth Watch House from 1999 to 2009.	Government Agency Report	6993	There were three primary objectives. 1) To Identify and analyse the relationships between amphetamine use indicators and specific crime classifications taking account of potential confounders such as age, gender and other drug use. 2) Develop predictor variables for the links between amphetamine use indicators and specific crime classifications. 3) To identify and analyse co-occurring changes in …	Data was taken from DUMA, from the WA Police monthly drug seizure data, and from the WA monthly reported crime data. Logistic regression was completed to predict whether amphetamine use was associated with specific types of crimes.	This study revealed the relationships between important indicators such as drug use, crime and interventions that can be used to provide support for the provision or cessation of specific intervention activities.		Yes	No	Not Reported	Both Males and Females		Yes	Yes	Yes	No	No	No	No		No		Yes	Yes	No	Yes	No	No	No		No		No	Yes	No	No	Yes	No	No		No	No
A2	In Safe Custody: Inquiry into Custodial Arrangements in Police Lock-ups	Community Development and Justice Standing Committee (Parliament of Western Australia)	2013	Grey Literature: Government Agency Report / Inquiry		WA	N/A	N/A	Government Investigation or Inquiry	N/A	To assess whether the current arrangements for police custody in WA fully comply with the recommendations of the RCIADIC and the OPCAT. To assess detainees access to medical and legal services, as well as the design of police lock-ups, and training of custodial staff. Oversight mechanisms were also reviewed.	This inquiry included the analysis of submissions, the testimony of witnesses, and the content of public hearings. Investigators also completed site visits and inspections of lock-ups in regional and metropolitan WA.	The inquiry identified 50 key findings, and makes 22 recommendations across detainee access to medical services, legal services, the conditions of police lock-ups, the oversight of lock-up operations and the training of custodial staff.		No	Yes	Yes	Both Males and Females		Yes	No	Yes	No	No	No	No		Yes		Yes	No	No	Yes	No	No	No		No		No	Yes	Yes	Yes	Yes	No	No		Yes	Yes
1992	Methamphetamine in Perth: Perspectives from DUMA police detainees	Patterson et al.,	2015	Grey Literature: Government Agency Report / Inquiry		WA	N/A	Police detainees in Perth watch house in quarter 1 and 2 of 2015.	Government Agency Report	1111	To provide information about what methamphetamine is, the nature and extent of use of methamphetamine among Perth police detainees, and details of the Perth methamphetamine market can assist police to identify risks to themselves and others.	A combination of a self-report survey detailing a range of criminal justice, demographic, drug use and drug market participation information and voluntary urinalysis.	In 2015, almost half of all police detainees (43%) at the Perth watch house who provided urine samples to the DUMA program tested positive to methamphetamine. This means that frontline police and watch house auxiliary staff are likely to be in regular contact with methamphetamine users.		Yes	No	Not Reported	Both Males and Females		Yes	Yes	No	No	No	No	No		No		No	No	No	No	No	No	No		No		No	No	No	No	Yes	No	No		No	No
2364	Drug Use Monitoring in Australia (DUMA): An expansion into the Pilbara, Western Australia	Gately et al.,	2016	Grey Literature: Government Agency Report / Inquiry		WA	N/A	Police detainees in Perth or South Hedland DUMA program data collection sites in 2012 and 2013.	Government Agency Report	260	To provide empirical evidence on the role of alcohol and other drugs, and a clear picture of the local drug market, in a remote regional town in Western Australia.	Data from Perth and South Hedland DUMA program data collection sites from 2012 and 2013 were compared with a focus on substance use and criminal behaviour.	The findings suggest the holistic approach to dealing with higher levels of substance use in the region should continue, with a focus on reducing demand through treatment and interventions, reducing alcohol supply through restrictions, and minimising the harm of high levels of alcohol use through education.		Yes	No	No	Both Males and Females		Yes	Yes	Yes	No	No	No	No		No		Yes	Yes	No	Yes	No	No	No		No		No	Yes	No	No	Yes	No	No		No	No
2116	COVID-19 pandemic constricts methamphetamine supply in Perth	Voce et al.,	2020	Grey Literature: Government Agency Report / Inquiry		WA	N/A	Individuals in police custody in Perth in Q2 of 2020.	Government Agency Report	145	To examine the methamphetamine market and prevalence of methamphetamine use in Perth during the COVID-19 pandemic.	Data collection from individuals in police custody in Perth through the DUMA program were compared to historical DUMA data from 2017-19.	This study suggests the unprecedented economic and social impacts of the COVID-19 pandemic in Australia may have had significant consequences for Perth’s methamphetamine market. Detainees reported that methamphetamine had become extremely difficult to source in Perth, with fewer dealers selling or sharing the drug.		Yes	No	Not Reported	Not Reported		No	No	No	No	No	No	No		No		No	No	No	No	No	No	No		No		No	No	No	No	Yes	No	No		No	No
834	Sex differences in drug use and offending at the East Perth Watch House	Griffiths et al.,	2009	Scientific / Academic Study		WA	N/A	Adult police detainees held at East Perth Watch House between 1999 and 2007 who participated in the DUMA program and who provided a urine sample.	Retrospective analysis of routinely collected data	4144	To investigate the relationship between violent offending and illicit drug use in detainees.	Retrospective quantitative analysis of a subset of DUMA program data.	Offending behaviour differed between sexes. Females were more likely to be detained for a violent offense than male detainees, and mor elikely to test positive to an illicit drug within 48 hours of being detained.		Yes	No	No	Both Males and Females		Yes	No	No	No	No	No	No		No		No	No	No	No	No	No	No		No		No	Yes	No	No	Yes	No	No		No	No
3757	Complex lives and procedural barriers: Detainees’ “life happens” explanations for breaching orders	Gately et al.,	2024	Scientific / Academic Study		WA	N/A	Police detainees at the Perth Police Watch House that were detained due to breaching an order in the last 12 months.	Mixed Methods (Quantitative and Qualitative)	230	To explore the explanations that detainees provide when asked about the reasons for breaching order conditions	Quantitative analysis of data collected through the DUMA program, and for detainees in breach of an order, further qualitative survey questions were administered.	The experiences of the detainees surveyed in this study highlight the difficulties of people in contact with the justice system. Of more importance, however, is the detainees’ descriptions of how their complicated lives impact on their ability to adhere to conditions issued to them.		Yes	No	No	Both Males and Females		Yes	Yes	Yes	No	No	No	No		No		Yes	Yes	No	Yes	No	No	No		No		No	Yes	No	No	Yes	Yes	No		Yes	No
	Reference Type	Number	Proportion
	Scientific / Academic Study	31	0.180233
	Grey Literature: NGO Report / Inquiry	1	0.00581395
	Grey Literature: Government Agency Report / Inquiry	140	0.813953
	Total Check	172
	Publications per jurisdiction where only one state/territory
	Jurisdiction	Publications
	Multiple States or Territories	115
	ACT	6
	NSW	10
	NT	1
	QLD	8
	SA	2
	TAS	1
	VIC	15
	WA	10
	External Australian Territory	2
	Not Stated	2
	Total Check	172
	Publications per jurisdiction where multiple state/territory
	Jurisdiction	Publications
	ACT	8
	NSW	107
	NT	39
	QLD	107
	SA	88
	TAS	14
	VIC	49
	WA	106
	External Australian Territory	2
	Not Stated	7
	N/A	57
	Publications per Jurisdiction - Totals	Publications
	NSW	117
	WA	116
	QLD	115
	SA	90
	VIC	64
	NT	40
	TAS	15
	ACT	14
	Not Stated	9
	External Australian Territory	4
	DUMA Data	Number	Proportions
	Yes	98	0.569767
	No	74	0.430233
	Total Check	172
	NDICP Data	Number	Proportion
	Yes	30	0.174419
	No	142	0.825581
	Total Check	172
	Publication Year	All Literature	Academic Publications	Grey Literature
	2000	6	1	5
	2001	5	1	4
	2002	7	0	7
	2003	6	2	4
	2004	3	0	3
	2005	8	0	8
	2006	4	0	4
	2007	6	0	6
	2008	5	1	4
	2009	5	1	4
	2010	7	3	4
	2011	10	1	9
	2012	11	3	8
	2013	7	3	4
	2014	3	1	2
	2015	11	0	11
	2016	6	0	6
	2017	4	1	3
	2018	11	0	11
	2019	10	2	8
	2020	12	3	9
	2021	8	4	4
	2022	7	3	3
	2023	3	0	3
	2024	7	1	6
	Publication Summary Statistic	All Literature	Scientific	Grey Literature
	Average Publications per year	6.88	1.24	5.6
	Min	3	0	2
	Max	12	4	11
	Publication Year	NSW	WA	QLD	SA	VIC	NT	TAS	ACT	Not Stated	External Australian Territory
	2000	5	4	4	1	2	1	0	0	0	0
	2001	4	5	4	2	2	1	1	1	0	1
	2002	5	4	4	1	2	0	0	0	1	0
	2003	5	4	6	2	1	1	1	0	0	0
	2004	3	3	3	3	1	1	0	0	0	0
	2005	6	6	5	5	2	2	1	3	0	0
	2006	2	2	2	2	2	0	0	0	1	0
	2007	2	2	2	1	2	1	0	2	1	0
	2008	4	4	4	5	2	2	0	1	0	0
	2009	3	4	4	3	1	1	0	0	0	0
	2010	2	3	2	2	5	2	0	1	0	0
	2011	8	9	7	7	8	7	0	0	0	0
	2012	8	9	9	7	8	5	0	0	0	0
	2013	6	5	4	3	3	3	2	1	0	0
	2014	1	0	0	0	2	0	0	0	0	0
	2015	8	9	9	9	4	4	1	0	0	0
	2016	3	3	2	2	1	0	0	0	1	0
	2017	2	1	2	1	0	0	1	0	0	0
	2018	11	10	10	10	1	1	0	0	0	0
	2019	9	9	10	9	3	4	3	2	0	1
	2020	9	10	9	8	6	1	1	1	0	0
	2021	5	4	5	3	3	2	2	0	3	0
	2022	4	3	4	3	1	0	0	0	2	0
	2023	1	1	2	1	1	1	1	0	0	0
	2024	1	2	2	0	1	0	1	2	0	2
	Total Check	117	116	115	90	64	40	15	14	9	4
	Males vs Females vs both or NA	Number	Proportions
	Both Males and Females	150	0.872093
	Males only	10	0.0581395
	Females only	1	0.00581395
	Not Reported	7	0.0406977
	N/A	4	0.0232558
	Total Check	172
	Including data on Juveniles	Number	Proportions
	Yes	58	0.337209
	No	75	0.436047
	Not Reported	37	0.215116
	N/A	2	0.0116279
	Total Check	172
	Study Design	Number	Proportion
	Government Agency Report	75	0.436047
	Government Agency Surveillance Report	46	0.267442
	Government Investigation or Inquiry	19	0.110465
	NGO or Independent Report / Inquiry	1	0.00581395
	Retrospective analysis of routinely collected data	13	0.0755814
	Cross-sectional Study	5	0.0290698
	Mixed Methods (Quantitative and Qualitative)	3	0.0174419
	Mixed Methods (Cross-sectional and Data Linkage)	4	0.0232558
	Case Report	1	0.00581395
	Qualitative Study	3	0.0174419
	Content Analysis	2	0.0116279
	Total Check	172
	Sample Size	Miniumum	Maximum
	Range	0	45567
	Determinants of Health
	Individual Characteristics	Yes	No	Total (Check)
	Gender	148	24	172
	Age	140	32	172
	Indigenous Status	104	68	172
	Ethnicity	8	164	172
	Country of Birth	8	164	172
	Migration Status	0	172	172
	Refugee Status	0	172	172
	Social Determinants of Health: Structural	Yes	No	Total (Check)
	Discrimination or racism	9	163	172
	Social Determinants of Health: Socioeconomics	Yes	No	Total (Check)
	Education level	48	124	172
	Employment status	60	112	172
	Income	2	170	172
	Secure Housing	51	121	172
	Food Security	0	172	172
	Neighbourhood / Suburb / LGA of detainee	3	169	172
	Previous incarceration	47	125	172
	Social Determinants of Health: Health knowledge	Yes	No	Total (Check)
	Health literacy	0	172	172
	Social Determinants of Health: Health behaviours	Yes	No	Total (Check)
	Tobacco use	7	165	172
	Alcohol use	80	92	172
	Level of physical activity	15	157	172
	Dietary habits	19	153	172
	Illicit drug use	126	46	172
	Sexual practices	22	150	172
	Sleep patterns	5	167	172
	Social Determinants of Health: Psychosocial	Yes	No	Total (Check)
	Stress / psychological distress	27	145	172
	Isolation or loneliness	12	160	172
	Social Determinants of Health: Safety	Yes	No	Total (Check)
	Level of risk taking	35	137	172
	Exposure to violence	28	144	172
	Exposure to occupational risks	0	172	172
	Social Determinants: Biological	Yes	No	Total (Check)
	Body Weight	1	171	172
	Blood pressure	0	172	172
	Blood Cholesterol Level	0	172	172
	Blood Glucose	0	172	172
	Social Determinants of Health: Environmental	Yes	No	Total (Check)
	Level of Occupancy / Overcrowding	15	157	172
	Sanitation	19	153	172
	Water Quality	0	172	172
	Air Quality or access to fresh air	14	158	172
	Exposure to heat / cold	11	161	172
	Access to healthcare in police custody	27	145	172
	Duration in police custody	22	150	172
	Determinant Summary Statistics
	Average Dtereminants per Information Source	6.45029
	Minimum	1
	Maximum	22
	Disease Summary Statistics
	Studies Reporting Diseases / Conditions	85
	Health Status (disease and causes of death) by ICD-11 Chapter	Yes	No	Total (Check)
	01 Certain infectious or parasitic diseases	4	168	172
	02 Neoplasms	1	171	172
	03 Diseases of the blood or blood-forming organs	0	172	172
	04 Diseases of the immune system	0	172	172
	05 Endocrine, nutritional or metabolic diseases	3	169	172
	06 Mental, behavioural or neurodevelopmental disorders	84	88	172
	07 Sleep-wake disorders	4	168	172
	08 Diseases of the nervous system	6	166	172
	09 Diseases of the visual system	0	172	172
	10 Diseases of the ear or mastoid process	1	171	172
	11 Diseases of the circulatory system	9	163	172
	12 Diseases of the respiratory system	8	164	172
	13 Diseases of the digestive system	1	171	172
	14 Diseases of the skin	0	172	172
	15 Diseases of the musculoskeletal system or connective tissue	0	172	172
	16 Diseases of the genitourinary system	0	172	172
	17 Conditions related to sexual health	0	172	172
	18 Pregnancy, childbirth or the puerperium	0	172	172
	19 Certain conditions originating in the perinatal period	0	172	172
	20 Developmental anomalies	3	169	172
	21 Symptoms, signs or clinical findings, not elsewhere classified	3	169	172
	22 Injury, poisoning or certain other consequences of external causes	31	141	172
	23 External causes of morbidity or mortality	43	129	172
	Diseases by ICD-11 Chapter	Chapter	Yes		Full Label	Short Label	Frequency
	01 Certain infectious or parasitic diseases	Chapter 1	4		Chapter 1: Certain infectious or parasitic diseases	Chapter 1	4
	02 Neoplasms	Chapter 2	0		Chapter 5: Endocrine, nutritional or metabolic diseases	Chapter 5	2
	03 Diseases of the blood or blood-forming organs	Chapter 3	0		Chapter 6: Mental, behavioural or neurodevelopmental disorders	Chapter 6	84
	04 Diseases of the immune system	Chapter 4	0		Chapter 7: Sleep-wake disorders	Chapter 7	4
	05 Endocrine, nutritional or metabolic diseases	Chapter 5	2		Chapter 8 Diseases of the nervous system	Chapter 8	4
	06 Mental, behavioural or neurodevelopmental disorders	Chapter 6	84		Chapter 10: Diseases of the ear or mastoid process	Ch 10	1
	07 Sleep-wake disorders	Chapter 7	4		Chapter 11: Diseases of the circulatory system	Chapter 11	2
	08 Diseases of the nervous system	Chapter 8	4		Chapter 12: Diseases of the respiratory system	Chapter 12	5
	09 Diseases of the visual system	Chapter 9	0		Chapter 13: Diseases of the digestive system	Ch 13	1
	10 Diseases of the ear or mastoid process	Chapter 10	1		Chapter 20: Developmental anomalies	Chapter 20	3
	11 Diseases of the circulatory system	Chapter 11	2		Chapter 21: Symptoms, signs or clinical findings, not elsewhere classified	Ch 21	1
	12 Diseases of the respiratory system	Chapter 12	5		Chapter 22: Injury, poisoning or certain other consequences of external causes	Chapter 22	11
	13 Diseases of the digestive system	Chapter 13	1		Chapter 23: External causes of morbidity or mortality	Chapter 23	8
	14 Diseases of the skin	Chapter 14	0
	15 Diseases of the musculoskeletal system or connective tissue	Chapter 15	0
	16 Diseases of the genitourinary system	Chapter 16	0
	17 Conditions related to sexual health	Chapter 17	0
	18 Pregnancy, childbirth or the puerperium	Chapter 18	0
	19 Certain conditions originating in the perinatal period	Chapter 19	0
	20 Developmental anomalies	Chapter 20	3
	21 Symptoms, signs or clinical findings, not elsewhere classified	Chapter 21	1
	22 Injury, poisoning or certain other consequences of external causes	Chapter 22	11
	23 External causes of morbidity or mortality	Chapter 23	8
	Causes of Death by ICD-11 Chapter	Chapter	Yes
	01 Certain infectious or parasitic diseases	Chapter 1	1
	02 Neoplasms	Chapter 2	1
	03 Diseases of the blood or blood-forming organs	Chapter 3	0
	04 Diseases of the immune system	Chapter 4	0
	05 Endocrine, nutritional or metabolic diseases	Chapter 5	1
	06 Mental, behavioural or neurodevelopmental disorders	Chapter 6	1
	07 Sleep-wake disorders	Chapter 7	0
	08 Diseases of the nervous system	Chapter 8	3
	09 Diseases of the visual system	Chapter 9	0
	10 Diseases of the ear or mastoid process	Chapter 10	0
	11 Diseases of the circulatory system	Chapter 11	7
	12 Diseases of the respiratory system	Chapter 12	4
	13 Diseases of the digestive system	Chapter 13	0
	14 Diseases of the skin	Chapter 14	0
	15 Diseases of the musculoskeletal system or connective tissue	Chapter 15	0
	16 Diseases of the genitourinary system	Chapter 16	0
	17 Conditions related to sexual health	Chapter 17	0
	18 Pregnancy, childbirth or the puerperium	Chapter 18	0
	19 Certain conditions originating in the perinatal period	Chapter 19	0
	20 Developmental anomalies	Chapter 20	0
	21 Symptoms, signs or clinical findings, not elsewhere classified	Chapter 21	2
	22 Injury, poisoning or certain other consequences of external causes	Chapter 22	20
	23 External causes of morbidity or mortality	Chapter 23	37
	Studies Reporting Past Medical History	Yes	No	Total (Check)
	Past Medical History	48	124	172
	Studies Reporting Deaths in Custody	Yes	No	Total (Check)
	Deaths in Custody	41	131	172
[truncated: 50 more columns]

## Sheet: 3. Grey Lit Only
Study #	Title	Reference Authors	Publication Year	Reference Type	Description of the Study / Report	State of Study / Report	If Multiple, which ones:	Population in the report / study	Study / Report Design	Sample Size (if applicable)	Study Aim / Document Purpose	Methods	Conclusions	Other study / report characteristics	Does this study use any data from DUMA?	Does this study use data from the National Deaths in Custody Program (NDICP)	Does the study include any data about juveniles in police custody?	Does the study include data relevant to only male detainees, female detainees, or both in police custody?	Individual Characteristics	Gender	Age	Indigenous Status	Ethnicity	Country of Birth	Migration Status	Refugee Status	Structural	Discrimination or racism	Socioeconomics	Education level	Employment status	Income	Secure Housing	Food Security	Neighbourhood / Suburb / LGA of detainee	Previous incarceration	Health knowledge	Health literacy	Health behaviours	Tobacco use	Alcohol use	Level of physical activity	Dietary habits	Illicit drug use	Sexual practices	Sleep patterns	Psychosocial	Stress / psychological distress	Isolation or loneliness
1097	Patterns Patterns of Drug Use Amongst Police Detainees: 1999–2000	Makkai et al.,	2000	Grey Literature: Government Agency Report / Inquiry		Multiple States or Territories	NSW, QLD, WA	Individuals in police custody in one of four testing sites spread over Sydney, Gold Coast, and Perth.	Government Agency Report	1759	To provide interim findings from the Drug Use Monitoring Australia pilot up to the middle of 2000.	Face to face interviews and urine specimen analysis.	The authors observed stable patterns of cannabis and opiate use in police detainees over an 18 month period. Results varied by site indicating that local strategy and policy is vital.		Yes	No	Not Reported	Both Males and Females		Yes	Yes	No	No	No	No	No		No		Yes	Yes	No	Yes	No	No	No		No		No	No	No	No	Yes	No	No		No	No
1172	Australian Deaths in Custody and Custody-related Police Operations 1999	Dalton	2000	Grey Literature: Government Agency Report / Inquiry		Multiple States or Territories	NSW, VIC, QLD, WA, SA, NT	Individuals who have died while in custody (police or prison), or who have died while police or custodial officers attempted to detain them in the year 1999.	Government Agency Surveillance Report	85 deaths total, 26 deaths in police custody, including 6 that died in police facilities and 20 that died in police operations.	To report on the deaths in custody that occurred in Australia in 1999.	A summary report of data collected by the National Deaths in Custody Monitoring and Research Program, Australian Institute of Criminology for the year 1999.	N/A (only has a few conclusions on prison deaths)		No	Yes	No	Both Males and Females		Yes	Yes	Yes	No	No	No	No		No		Yes	No	No	No	No	No	No		No		No	No	No	No	No	No	No		No	No
1834	Drug Use Among Police Detainees	Makkai et al.,	2000	Grey Literature: Government Agency Report / Inquiry		NSW	N/A	Police detainees in one of the two DUMA data collection sites in NSW, Australia.	Government Agency Report	379	To examine the level and type of drug use amongst a sample of detainees from two Local Area Commands in Sydney.	A combination of a self-report survey detailing a range of criminal justice, demographic, drug use and drug market participation information and voluntary urinalysis.	The DUMA results show illicit drug use to be wide spread among detainees. Of the persons who provided a urine sample for the study, 75.1 per cent tested positive to a least one drug. Cannabis and opiates were the most commonly used substances.		Yes	No	Yes	Both Males and Females		Yes	Yes	Yes	Yes	No	No	No		No		Yes	Yes	No	Yes	No	No	Yes		No		No	Yes	No	No	Yes	Yes	No		No	No
2181	Drug Use Monitoring in Australia (DUMA): 1999 Annual Report on Drug Use Among Adult Detainees	Makkai	2000	Grey Literature: Government Agency Report / Inquiry		Multiple States or Territories	NSW, QLD, WA	Individuals in police custody at one of four DUMA program data collection sites in 1999.	Government Agency Surveillance Report	1402	To describe the key results from the DUMA program data collected during 1999.	A combination of a self-report survey detailing a range of criminal justice, demographic, drug use and drug market participation information and voluntary urinalysis.	N/A		Yes	No	Yes	Both Males and Females		Yes	Yes	No	No	No	No	No		No		Yes	Yes	No	Yes	No	No	Yes		No		No	No	No	No	Yes	Yes	No		No	No
2296	Drug transactions: some results from the DUMA project	Makkai	2000	Grey Literature: Government Agency Report / Inquiry		Multiple States or Territories	NSW, QLD, WA	Adult male detainees at one of the four initial DUMA data collection sites in 1999.	Government Agency Report	Not Reported	To provide an assessment of the extent and nature of the illicit drug situation in Australia for 1998–99, as well as a synopsis of the primary illicit drug–cultivating and–production countries.	Data was collected through questionnaires, but other sources such as international drug reports, research documents, interviews and letters of request were also used to populate the report.	The data shows that drug markets vary according to site and drug.		Yes	No	No	Males only		No	Yes	No	No	No	No	No		No		Yes	Yes	No	No	No	No	Yes		No		No	No	No	No	Yes	No	No		No	No
1362	Australian Deaths in Custody and Custody-related Police Operations, 2000	Collins & Mouzos	2001	Grey Literature: Government Agency Report / Inquiry		Multiple States or Territories	NSW, VIC, QLD, WA, SA	Individuals who have died while in custody (police or prison), or who have died while police or custodial officers attempted to detain them in 2000.	Government Agency Surveillance Report	91 deaths in custody with 25 occurring in police custody.	To provide the latest information on deaths in custody in Australia for the year 2000.	Data collected by the National Deaths in Custody Monitoring and Research Program for the year 2000 is summarised and presented in tables and figures.	N/A		No	Yes	Yes	Both Males and Females		Yes	Yes	Yes	No	No	No	No		No		No	No	No	No	No	No	No		No		No	No	No	No	No	No	No		No	No
1363	Deaths in Custody: 10 Years on from the Royal Commission	Williams	2001	Grey Literature: Government Agency Report / Inquiry		Multiple States or Territories	NSW, VIC, QLD, SA, WA, TAS, NT, ACT, External Australian Territory	Individuals who have died while in custody (police or prison), or who have died while police or custodial officers attempted to detain them from 1990-1999.	Government Agency Surveillance Report	78 non-Indigenous deaths and 21 Indigenous deaths in police custody between 1990 -1999.	To examine the number and circumstances of deaths in custody for the decade examined by the Commission are compared with those which occurred in the decade since.	Analysis of case records collected by the National Deaths in Custody Monitoring and Research Program.	Even with the addition of another category of deaths (police operations) in the decade since the Royal Commission, the average annual rate of death of Indigenous persons in custody, relative to population size, diminished slightly (from 4.4 per 100,000 to 3.8 per 100,000 persons).		No	Yes	Yes	Both Males and Females		Yes	Yes	Yes	No	No	No	No		No		No	No	No	No	No	No	No		No		No	No	No	No	No	No	No		No	No
2082	Drug Use Monitoring in Australia: Western Australian 2000 Report on Drug Use Among Police Detainees	Loxley & Lien	2001	Grey Literature: Government Agency Report / Inquiry		WA	N/A	Adults in police custody at the East Perth Lockup in 2000.	Government Agency Surveillance Report	570	To describe the key results from the DUMA data collected from the East Perth site during 2000.	A combination of a self-report survey detailing a range of criminal justice, demographic, drug use and drug market participation information and voluntary urinalysis.	Testing revealed that 60% of all respondents in 2000 were positive for cannabis; around 40% were positive for amphetamines and around 25% were positive for opiates and benzodiazepines. There were very few positive cases of cocaine, and around 5% were positive for methadone. The majority of respondents were male, and almost half were aged between 21 and 30. One in four defined themselves as Indige…		Yes	No	No	Both Males and Females		Yes	Yes	Yes	Yes	No	No	No		No		Yes	Yes	Yes	Yes	No	No	Yes		No		No	Yes	No	No	Yes	Yes	No		No	No
2084	Drug Use Monitoring in Australia (DUMA): 2000 Annual Report on Drug Use Among Police Detainees	Makkai & McGregor	2001	Grey Literature: Government Agency Report / Inquiry		Multiple States or Territories	NSW, QLD, WA	Individuals in police custody in one of the four DUMA data collection sites in 2000.	Government Agency Surveillance Report	2121	To provide illicit drug use information on those people who are detained and brought to a police station.	A combination of a self-report survey detailing a range of criminal justice, demographic, drug use and drug market participation information and voluntary urinalysis.	N/A		Yes	No	Yes	Both Males and Females		Yes	Yes	No	No	No	No	No		No		Yes	Yes	No	Yes	No	No	Yes		No		No	Yes	No	No	Yes	Yes	No		No	No
1360	Deaths in Custody: A Gender-specific Analysis	Collins & Mouzos	2002	Grey Literature: Government Agency Report / Inquiry		Multiple States or Territories	Not Stated	Females who have died in custody in Australia between 1980 and 2000.	Government Agency Report	75 deaths with 38 occurring in police custody	To examine female deaths in all forms of custody, with specific focus on the circumstances and characteristics of the 75 female deaths in custody that have occurred in Australia between 1980 and 2000.	Retrospective analysis of data from the National Deaths in Custody Program	This study has identified the existence of gender differentials among persons who died in custody in Australia. Most importantly, the study has found that women do not die in the same circumstances as their male counterparts		No	Yes	No	Both Males and Females		Yes	No	Yes	No	No	No	No		No		No	No	No	No	No	No	No		No		No	No	No	No	Yes	No	No		No	No
2060	Deaths in Custody in Australia: 2001 National Deaths in Custody Program (NDICP) Annual Report	Collins	2002	Grey Literature: Government Agency Report / Inquiry		Multiple States or Territories	NSW, VIC, QLD, SA, WA	Individuals who died while in custody (police, or prison detention), or who died while police or custodial officers attempted to detain them in 2001.	Government Agency Surveillance Report	31 deaths in police custody including 7 category 1 deaths, and 2 deaths that occurred in cells.	To present detailed tabulated information on deaths in custody in Australia for the year 2001 and to provide jurisdictional breakdowns for comparative purposes.	Data collected by the National Deaths in Custody Monitoring and Research Program for the year 2001 are summarised and presented in tables and figures.	N/A		No	Yes	No	Both Males and Females		Yes	Yes	Yes	No	No	No	No		No		No	No	No	No	No	No	No		No		No	No	No	No	No	No	No		No	No
2086	Drug Use Monitoring in Australia (DUMA): 2001 Annual Report on Drug Use Among Police Detainees	Makkai & McGregor	2002	Grey Literature: Government Agency Report / Inquiry		Multiple States or Territories	NSW, QLD, WA	Individuals in police custody in one of the four DUMA data collection sites in 2001.	Government Agency Surveillance Report	111 juveniles & 1808 adults	To provide illicit drug use information on those people who are detained and brought to a police station.	A combination of a self-report survey detailing a range of criminal justice, demographic, drug use and drug market participation information and voluntary urinalysis.	N/A		Yes	No	Yes	Both Males and Females		Yes	Yes	No	No	No	No	No		No		Yes	Yes	No	Yes	No	No	Yes		No		No	Yes	No	No	Yes	Yes	No		No	No
2122	Drug use monitoring of police detainees in New South Wales: The first two years	Freeman & Fitzgerald	2002	Grey Literature: Government Agency Report / Inquiry		NSW	N/A	Police detainees in Parramatta and Bankstown police stations from June 1999 to July 2001.	Government Agency Report	1695	The purpose of this bulletin is to report on some of the key findings that have emerged from the data collected at the two NSW DUMA sites throughout the project’s first two years of operation in NSW (from June 1999 to July 2001).	A combination of a self-report survey detailing a range of criminal justice, demographic, drug use and drug market participation information and voluntary urinalysis.	The DUMA results continue to show a high prevalence of illicit drug use among police detainees, with over 70 per cent of the sample indicating illicit drug use in the past 12 months and half of the sample indicating recent use of at least one illicit drug.		Yes	No	Yes	Both Males and Females		Yes	Yes	Yes	Yes	No	No	No		No		No	Yes	No	Yes	No	No	Yes		No		No	No	No	No	Yes	Yes	No		No	No
2209	Drug use and crime: findings from the DUMA survey	Weierter & Lynch	2002	Grey Literature: Government Agency Report / Inquiry		Multiple States or Territories	NSW, QLD, WA	Individuals in police custody at one of four DUMA program data collection sites between 1999 and 2001.	Government Agency Report	5440	To explore the relationship between drug dependency and crime, and between drug dependency and such factors as age, sex, schooling and drug_x0002_taking.	A retrospective quantitative analysis of DUMA data from a three year period.	There are two areas of concern highlighted in the data. Firstly, there is a greater proportion of females testing positive for opiates compared to males suggesting a stronger than expected heroin-crime relationship. Secondly, polydrug use is a concern in the detainee population.		Yes	No	Yes	Both Males and Females		Yes	Yes	No	No	No	No	No		No		Yes	No	No	Yes	No	No	No		No		No	Yes	No	No	Yes	No	No		No	No
2317	Drug Driving Among Police Detainees in Three States of Australia: Final Report	Poyser et al.,	2002	Grey Literature: Government Agency Report / Inquiry		Multiple States or Territories	NSW, QLD, WA	Individuals in police custody in one of three DUMA program data collection sites between 1999 and 2001.	Government Agency Report	2525	To utilise DUMA program data to describe the extent of drug driving amongst detainees, the patterns of drug use of these detainees, their socio-demographic profiles, and to provide empirical evidence for police deliberations.	A retrospective quantitative analysis of DUMA program data from 1999 to 2001 specifically focussing on detainees with traffic offenses.	In brief, it is a significant road safety concern that the majority of DUMA traffic detainees tested positive to psychoactive drugs other than alcohol. It should be noted that the data does not allow us to determine whether the traffic detainees were actually impaired while driving. It does appear, however, that taking drugs and driving is an acceptable practice amongst this sample.		Yes	No	No	Both Males and Females		Yes	Yes	Yes	No	No	No	No		No		Yes	Yes	No	No	No	No	Yes		No		No	Yes	No	No	Yes	No	No		No	No
A23	Report on Conditions and Overcrowding in Police Cells	The Ombudsman Victoria	2002	Grey Literature: Government Agency Report / Inquiry		VIC	N/A	Individuals who have been sentenced, or refused bail, but who have not been received into the custody of the Correctional Services Commissioner. Also, any prisoner held in police custody.	Government Investigation or Inquiry	N/A	To record the results of a review into the effectiveness of action taken to date by the various authorities which have responsibility for prisoners in Victoria.	Interviews with staff and inspection of custodial facilities.	This investigation makes 10 recommendations including recommendations for improving health services, sanitation, access to fresh air, and the segregation of prisoners.		No	No	Yes	Both Males and Females		No	No	No	No	No	No	No		Yes		No	No	No	No	No	No	No		No		Yes	No	Yes	Yes	Yes	No	Yes		Yes	Yes
1358	Drug Use Among a Sample of Juvenile Detainees	Wei et al.,	2003	Grey Literature: Government Agency Report / Inquiry		Multiple States or Territories	NSW, QLD	Juveniles in police custody in one of the NSW or QLD data collection sites in DUMA from 1999 to 2002.	Government Agency Report	493	To analyse some patterns of drug use, age at first drug use, the association between drug use and offending, and other characteristics of juvenile arrestees.	An analysis of data previously collected through the DUMA program between 1999 and 2002.	This paper has demonstrated that drug use among juvenile detainees is prevalent and that reported access to treatment is low. The importance of the juvenile justice system as a point of referral to drug treatment cannot be underestimated.		Yes	No	Yes	Both Males and Females		Yes	Yes	No	No	No	No	No		No		Yes	No	No	Yes	No	No	No		No		No	No	No	No	Yes	No	No		No	No
1359	Self-reported Drug Use: How Prevalent is Under-reporting?	McGregor & Makkai	2003	Grey Literature: Government Agency Report / Inquiry		Multiple States or Territories	NSW, QLD, SA, WA	Police detainees in one of the seven DUMA data collection sites between 1999 and 2002.	Government Agency Report	6477	To examine self-reported drug use among a sample of police detainees and compares that information with results of urinalysis testing	Results from DUMA self-report surveys were compared with results from urinalysis.	While detainees who use illicit drugs and have been in contact with the criminal justice system or in treatment are more likely to report accurately, others who lead more socially accepted lifestyles are more likely to under-report their drug use.		Yes	No	No	Both Males and Females		Yes	Yes	No	No	No	No	No		No		Yes	Yes	No	Yes	No	No	Yes		No		No	No	No	No	Yes	No	No		No	No
2087	Drug Use Monitoring in Australia (DUMA): 2002 Annual Report on Drug Use Among Police Detainees	Makkai & McGregor	2003	Grey Literature: Government Agency Report / Inquiry		Multiple States or Territories	NSW, QLD, SA, WA	Individuals in police custody in one of the four DUMA data collection sites in 2002.	Government Agency Surveillance Report	3634	To provide illicit drug use information on those people who are detained and brought to a police station.	A combination of a self-report survey detailing a range of criminal justice, demographic, drug use and drug market participation information and voluntary urinalysis.	N/A		Yes	No	Yes	Both Males and Females		Yes	Yes	No	No	No	No	No		No		Yes	Yes	No	Yes	No	No	Yes		No		No	Yes	No	No	Yes	Yes	No		No	No
2159	Deaths in Custody in Australia: 2002 National Deaths in Custody Program (NDICP) Annual Report	Collins & Ali	2003	Grey Literature: Government Agency Report / Inquiry		Multiple States or Territories	NSW, QLD, WA, NT, VIC, TAS	Individuals who died while in custody (police, or prison detention), or who died while police or custodial officers attempted to detain them in 2002.	Government Agency Surveillance Report	19 deaths in police custody including 5 category 1 deaths. No deaths occurred in cells.	To present detailed tabulated information on deaths in custody in Australia for the year 2002 and to provide jurisdictional breakdowns for comparative purposes.	Data collected by the National Deaths in Custody Monitoring and Research Program for the year 2002 are summarised and presented in tables and figures.	N/A		No	Yes	Yes	Both Males and Females		Yes	Yes	Yes	No	No	No	No		No		No	No	No	No	No	No	No		No		No	No	No	No	No	No	No		No	No
1356	Cocaine Use Among a Sample of Police Detainees	Milner & McGregor	2004	Grey Literature: Government Agency Report / Inquiry		Multiple States or Territories	NSW, QLD, SA, WA	Police detainees in one of the seven DUMA data collection sites between 1999 and 2003.	Government Agency Report	9510	To examine the use of cocaine among a group of individuals detained by police and interviewed for the AIC’s Drug Use Monitoring in Australia (DUMA) program.	An analysis of data previously collected through the DUMA program between 1999 and 2003.	The analysis shows that while most cocaine use occurs in DUMA’s Sydney sites, use also occurs in other areas. Furthermore, cocaine users among this cohort are predominately multiple-drug users.		Yes	No	Not Reported	Both Males and Females		Yes	Yes	No	No	No	No	No		No		Yes	Yes	No	Yes	No	No	Yes		No		No	No	No	No	Yes	Yes	No		No	No
1986	Deaths in Custody in Australia: 2003 National Deaths in Custody Program (NDICP) Annual Report	McCall	2004	Grey Literature: Government Agency Report / Inquiry		Multiple States or Territories	NSW, VIC, QLD, WA, SA, NT	Individuals who died while in custody (police, or prison detention), or who died while police or custodial officers attempted to detain them in 2003.	Government Agency Surveillance Report	29 deaths in Australian police custody and custody-related police operations including 10 category 1 deaths, and 3 that occurred in cells.	To provide the latest information on deaths in custody in Australia for the year 2003.	Data collected by the National Deaths in Custody Monitoring and Research Program for the year 2003 are summarised and presented in tables and figures.	In comparison to 2002, the total number of custodial deaths was similar. The number of deaths in police custody decreased from 33 in 2002 to 29 in 2003. Deaths in prison custody also declined from 50 deaths in 2002 to 39 deaths in 2003. In particular, Victoria recorded the lowest number of prison custody deaths (n=1) since the NDICP began recording deaths in custody in 1980.		No	Yes	Not Reported	Both Males and Females		Yes	Yes	Yes	No	No	No	No		No		No	No	No	No	No	No	No		No		No	No	No	No	No	No	No		No	No
2187	Drug Use Monitoring in Australia: 2003 Annual Report on Drug Use Among Police Detainees	Milner et al.,	2004	Grey Literature: Government Agency Report / Inquiry		Multiple States or Territories	NSW, QLD, SA, WA,	Individuals in police custody at one of seven DUMA program data collection sites in 2003.	Government Agency Surveillance Report	3705	To describe the key results from the DUMA program data collected during 2003.	A combination of a self-report survey detailing a range of criminal justice, demographic, drug use and drug market participation information and voluntary urinalysis.	N/A		Yes	No	Yes	Both Males and Females		Yes	Yes	No	No	No	No	No		No		Yes	Yes	No	Yes	No	No	Yes		No		No	Yes	No	No	Yes	Yes	No		No	No
1841	Monitoring Injuries in Police Custody: A Feasibility and Utility Study	Sallybanks	2005	Grey Literature: Government Agency Report / Inquiry		NSW	N/A	Individuals injured in police custody in NSW between November 2001 and June 2003.	Government Agency Report	260	The main objective of the pilot study was to assess an injury monitoring system in police custody in NSW. The assessment aimed to: 1) measure the nature and extent of injuries occurring during the custody process; 2) monitor service standards and duty of care; 3) deliver trend data; 4) inform evaluation activities in relation to the implementation of injury-minimisation policies and practices; an…	An retrospective analysis of data from the NSW Computerised operational policing system was completed to identify individuals injured in police custody during the study period, and to collect information on injured detainee demographics and the circumstances of the injury.	The monitoring system is invaluable for extending our understanding of injuries occurring in custody. Such a system is a very useful management tool to assist in developing strategies regarding safe custody practice.		No	No	Yes	Both Males and Females		Yes	Yes	Yes	Yes	Yes	No	No		No		No	Yes	No	No	No	No	No		No		No	Yes	No	No	Yes	Yes	No		Yes	No
1843	2002 National Police Custody Survey	Taylor & Bareja	2005	Grey Literature: Government Agency Report / Inquiry		Multiple States or Territories	NSW, QLD, WA, SA, VIC, NT, ACT, TAS	Anyone taken into police custody in Australia and lodged in a police cell in the month of October in 2002.	Government Agency Surveillance Report	27047	To presents findings from the fourth National police custody survey which was conducted in October 2002. The document aims to obtain information on the extent and nature of police custody incidents over a one-month period in order to identify flows into and out of police custody, who goes into custody and why, and to provide comparisons in custody over time.	The report used data from two sources. Data from ACT, Victoria, and South Australia were collected by police officers at the station level on hard copy forms, and forwarded to the Australian Institute of Criminology for coding and data entry. Data from New South Wales, Queensland, Western Australia, Northern Territory and Tasmania were provided to the Australian Institute of Criminology in the fo…	It appears that there has been some progress toward meeting key recommendations of the Royal Commission into Aboriginal Deaths in Custody. This is reflected primarily in reduced rates of Indigenous custody in some jurisdictions, as well as a reduction in the percentage of custody incidents attributable to public drunkenness.		No	No	Yes	Both Males and Females		Yes	Yes	Yes	No	No	No	No		No		No	No	No	No	No	No	No		No		No	Yes	No	No	No	No	No		No	No
1884	Deaths in Custody in Australia: National Deaths in Custody Program Annual Report 2004	Joudo & Veld	2005	Grey Literature: Government Agency Report / Inquiry		Multiple States or Territories	NSW, QLD, VIC, WA, SA, NT, ACT	Individuals who died while in custody (police or prison), or who died while police or custodial officers attempted to detain them in 2004	Government Agency Surveillance Report	28 deaths occurred in police custody and custody-related operations, of which 9 were category 1 deaths and 1 death occurred in a cell.	To provide the latest information on deaths in custody in Australia for the year 2004.	Data collected by the National Deaths in Custody Monitoring and Research Program for the year 2004 is summarised and presented in tables and figures.	N/A - the 2004 report did not include a conclusion		No	Yes	Not Reported	Both Males and Females		Yes	Yes	Yes	No	No	No	No		No		No	No	No	No	No	No	No		No		No	No	No	No	No	No	No		No	No
1909	Indigenous Male Offending and Substance Abuse	Putt et al.,	2005	Grey Literature: Government Agency Report / Inquiry		Multiple States or Territories	NSW, QLD, SA, WA (police detainee data)	Adult male prisoners surveyed through the Drug use careers of offenders project (DUCO) in 2001 and adult police detainees surveyed through the Drug Use monitoring in Australia program (DUMA) in 2002 and 2003.	Government Agency Report	5797 male police detainees and 2135 male prisoners	To compare Indigenous and non-Indigenous male offenders’ drug use and offending in order to identify how better to prevent and respond to drug-related crime	A retrospective quantitative analysis of DUMA and DUCO data was completed.	The results indicate that Indigenous male offenders are more likely to have earlier and more serious contact with the criminal justice system. It also seems that urban Indigenous male offenders have similar experiences with illicit drugs to their non-Indigenous counterparts, including intravenous use, dependency and involvement in the illicit drug trade		Yes	No	No	Males only		Yes	Yes	Yes	No	No	No	No		No		Yes	Yes	No	Yes	No	No	Yes		No		No	Yes	No	No	Yes	No	No		No	No
2198	Drug Use Monitoring in Australia: 2004 Annual Report on Drug Use Among Police Detainees	Schulte et al.,	2005	Grey Literature: Government Agency Report / Inquiry		Multiple States or Territories	NSW, QLD, SA, WA	Individuals in police custody at one of seven DUMA program data collection sites in 2004.	Government Agency Surveillance Report	3834	To describe the key results from the DUMA program data collected during 2004.	A combination of a self-report survey detailing a range of criminal justice, demographic, drug use and drug market participation information and voluntary urinalysis.	N/A		Yes	No	Yes	Both Males and Females		Yes	Yes	No	No	No	No	No		No		Yes	Yes	No	Yes	No	No	Yes		No		No	Yes	No	No	Yes	Yes	No		Yes	No
2215	Directed Review of the Management of Offenders in Custody	Office of the Inspector of Custodial Services	2005	Grey Literature: Government Agency Report / Inquiry		WA	N/A	N/A	Government Investigation or Inquiry	N/A	To inquire on the practices of the Department of Justice, the placement and transport of prisoners, the identification of infrastructure needs and prioritization requirements for the next decade, and likely staffing needs.	Consultation, community correction and prison visits, interviews, document reviews, and the review of submissions.	The report makes 162 recommendations to the Minister of Justice.		No	No	Yes	Both Males and Females		No	No	No	No	No	No	No		No		No	No	No	No	No	No	No		No		No	No	No	No	No	No	No		No	No
2389	Drug Use and Vehicle Crime - An Analysis of DUMA Data on Offenders Arrested for Motor Vehicle Theft	Ziersch & Turner	2005	Grey Literature: Government Agency Report / Inquiry		Multiple States or Territories	NSW, QLD, SA, WA	Police detainees at one of seven DUMA data collection sites between 2003 and 2004.	Government Agency Report	7263	To provide a summary of the characteristics of detainees apprehended for a motor vehicle theft offence and compare these characteristics to detainees apprehended for other offenses.	A retrospective quantitative analysis of DUMA program data with a specific focus on those apprehended for motor vehicle theft.	The findings of this study indicate that motor vehicle theft offenders are more likely to have earlier and more entrenched contact with the criminal justice system. These offenders recorded higher rates of imprisonment and were more likely to earn income from illegal activity.		Yes	No	No	Both Males and Females		Yes	Yes	Yes	No	No	No	No		No		Yes	Yes	No	Yes	No	No	Yes		No		No	No	No	No	Yes	No	No		No	No
A21	Australian Capital Territory Ombudsman Annual Report 2004-2005	Australian Capital Territory Ombudsman	2005	Grey Literature: Government Agency Report / Inquiry		ACT	N/A	This study includes two case studies: one of a woman, and another of a young male, held in the ACT City Watch House.	Government Agency Report	2	To comply with annual reporting requirements and report on major issues, challenges and achievements of the ACT Ombudsman in 2004-2005.	Qualitative descriptions and summaries of some cases are provided in the annual report.	N/A		No	No	Yes	Both Males and Females		Yes	No	No	No	No	No	No		No		No	No	No	No	No	No	No		No		No	Yes	No	No	No	No	No		No	No
1187	Deaths in custody in Australia 1990–2004	Joudo	2006	Grey Literature: Government Agency Report / Inquiry		Multiple States or Territories	Not Stated	Individuals who have died while in custody (police or prison), or who have died while police or custodial officers attempted to detain them from 1990-2004.	Government Agency Surveillance Report	452 deaths in police custody and police operations. 219 occurred in police custody (category 1a or 1b) and 233 occurred in police operations.	To examine the trends in deaths in custody over the 15 year period following the RCIADIC, from 1990 to 2004.	A summary report of data collected by the National Deaths in Custody Monitoring and Research Program, Australian Institute of Criminology for the years 1990 to 2004.	Although the majority of Australian deaths in custody occurred in police custody between 1980 and 1989, the trend in the 15 years since the RCIADIC reveals a different picture. Prison custody deaths account for the majority of deaths in custody since 1990 and have exceeded all other deaths each year. Furthermore, while deaths in police custody have decreased since 1990, deaths in police operation…		No	Yes	Yes	Both Males and Females		Yes	Yes	Yes	No	No	No	No		No		No	No	No	No	No	No	No		No		No	No	No	No	No	No	No		No	No
1886	Deaths in custody in Australia: National Deaths in Custody Program annual report 2005	Joudo	2006	Grey Literature: Government Agency Report / Inquiry		Multiple States or Territories	NSW, VIC, QLD, WA, SA	Individuals who died while in custody (police or prison), or who died while police or custodial officers attempted to detain them in 2005	Government Agency Surveillance Report	20 deaths occurred in police custody and custody-related operations, of which 5 were category 1 deaths and 1 death occurred in a cell.	To provide the latest information on deaths in custody in Australia for the year 2005.	Data collected by the National Deaths in Custody Monitoring and Research Program for the year 2005 is summarised and presented in tables and figures.	N/A - the 2005 report did not include a conclusion.		No	Yes	Not Reported	Both Males and Females		Yes	Yes	Yes	No	No	No	No		No		No	No	No	No	No	No	No		No		No	No	No	No	No	No	No		No	No
1928	Conditions for persons in custody: Report of Ombudsman Victoria and Office of Police Integrity	Ombudsman Victoria & Office of Police Integrity Victoria	2006	Grey Literature: Government Agency Report / Inquiry		VIC	N/A	N/A	Government Investigation or Inquiry	N/A	To report on, and to clarify the conditions in both prisons and police cells at various stages of the custody process.	This Ombudsman investigation included reviewing documents, facility inspections, discussions with police and prison staff, and discussions with detainees.	Police are not jailers and do not see themselves as such. The lack of police training in this role, coupled with the inadequate physical conditions and design of police watch-houses makes it inappropriate to hold detainees for longer than 48 hours. Monitoring the length of stays of detainees in police cells over the last six months has shown that many detainees, including those who are vulnerable…		No	No	Yes	Both Males and Females		Yes	Yes	Yes	No	No	No	No		No		No	No	No	No	No	No	No		No		Yes	Yes	No	Yes	Yes	No	No		No	No
2090	Drug use monitoring in Australia: 2005 annual report on drug use among police detainees	Mouzos et al.,	2006	Grey Literature: Government Agency Report / Inquiry		Multiple States or Territories	NSW, QLD, SA, WA	Individuals in police custody in one of the seven DUMA data collection sites in 2005.	Government Agency Surveillance Report	3786	To describe the key results from the DUMA data collected during 2005.	A combination of a self-report survey detailing a range of criminal justice, demographic, drug use and drug market participation information and voluntary urinalysis.	N/A		Yes	No	Yes	Both Males and Females		Yes	Yes	No	No	No	No	No		No		Yes	Yes	No	Yes	No	No	Yes		No		No	Yes	No	No	Yes	Yes	No		No	No
1124	Benzodiazepine use and harms among police detainees in Australia	Loxley	2007	Grey Literature: Government Agency Report / Inquiry		Multiple States or Territories	NSW QLD WA	Police detainees over 18 years old that consented to participate in the DUMA surveys from 1999 to 2005.	Government Agency Report	12835	To investigates the prevalence of legal and illegal benzodiazepine use and harms in police detainees.	Analysis of previously collected DUMA data (1999-2005) specifically in relation to any self-reported legal or illegal use of benzodiazepines.	Almost 18 percent of the DUMA sample had used benzodiazepines in the previous month and 15 percent had used illegal benzodiazepines in the previous 12 months. The majority of illegal benzodiazepine users had also used heroin and/or amphetamines in the same time frame.		Yes	No	No	Both Males and Females		Yes	Yes	No	No	No	No	No		No		Yes	Yes	Yes	Yes	No	No	Yes		No		No	No	No	No	Yes	No	No		No	No
1132	Partner violence among a sample of police detainees	Mouzos & Smith	2007	Grey Literature: Government Agency Report / Inquiry		Multiple States or Territories	Not Stated. The study reports that 7 of the 9 DUMA sites in 2003 and 2005 provided the addendum data, but the sites are not specified.	Adults in police detention at one of the seven Drug Use Monitoring In Australia data collection sites where the addendum questions on violence in the home were administered.	Government Agency Report	1597	To examine intimate partner violence among a sample of police detainees. Associations with their drug use and other offending behaviour are also examined.	Administration of additional survey questions on family violence during the routine DUMA data collection.	Female detainees generally experienced more partner violence in their lifetime than males. However, it was also found that female detainees were more likely to be perpetrators of partner violence than male detainees.		Yes	No	No	Both Males and Females		Yes	Yes	No	No	No	No	No		No		Yes	Yes	No	No	No	No	Yes		No		No	Yes	No	No	Yes	No	No		Yes	No
1990	Drug use monitoring in Australia: 2006 annual report on drug use among police detainees	Mouzos et al.,	2007	Grey Literature: Government Agency Report / Inquiry		Multiple States or Territories	NSW, NT, QLD, SA, VIC, WA	Police detainees in one of the nine DUMA data collection sites in 2006.	Government Agency Surveillance Report	4555	To describe the key results from the DUMA data collected throughout 2006.	A combination of a self-report survey detailing a range of criminal justice, demographic, drug use and drug market participation information and voluntary urinalysis.	N/A		Yes	No	Yes	Both Males and Females		Yes	Yes	Yes	No	No	No	No		No		Yes	Yes	No	Yes	No	No	Yes		No		No	Yes	No	No	Yes	Yes	No		No	No
2031	Review of ACT Policing’s Watchhouse operations: Joint report by the Australian Federal Police and the Commonwealth Ombudsman	Australian Federal Police & the Commonwealth Ombudsman	2007	Grey Literature: Government Agency Report / Inquiry		ACT	N/A	N/A	Government Investigation or Inquiry	N/A	To examine the policies, practices, and procedures applying to watchhouse operations and to make recommendations on any actions required to improve all aspects of watchhouse operations.	The policies and procedures relevant to watchhouse operations, and staff training were reviewed. A review was conducted on the use of force and restraints, and the treatment of people with special needs. A sample of watchhouse records and videotapes were reviewed. Facilities and amenities were assessed and interviews were also undertaken.	The Watchhouse facilities are in good condition and largely compliant with the 1991 Recommendations of the Royal Commission into Aboriginal Deaths in Custody (RCIADIC). However, the review identified deficiencies in many aspects of Watchhouse operations.		No	No	Yes	Both Males and Females		Yes	Yes	Yes	No	No	No	No		No		No	No	No	No	No	No	No		No		Yes	Yes	Yes	Yes	Yes	No	No		No	Yes
2127	Investigation into the use of excessive force at the Melbourne Custody Centre	Ombudsman Victoria	2007	Grey Literature: Government Agency Report / Inquiry		VIC	N/A	N/A	Government Investigation or Inquiry	N/A	To investigate the complaints of a detainee of the Melbourne Custody Centre, that alleged officers used excessive force against him.	A review of CCTV footage, interviews with custodial and medical officers from MCC, Victoria Police, and site management.	My investigation found that excessive force was used on Mr A by MCC officers which I considered was unwarranted in the circumstances. I am satisfied that MCC Officer X overreacted in the incident and used excessive force upon Mr A and that fellow Officer Z struck him to the head.		No	No	Not Reported	Not Reported		No	No	No	No	No	No	No		No		No	No	No	No	No	No	No		No		No	No	No	No	No	No	No		No	No
2399	Human Rights Audit on the operation of ACT Correctional Facilities under Corrections legislation	ACT Human Rights Commission	2007	Grey Literature: Government Agency Report / Inquiry		ACT	N/A	N/A	Government Investigation or Inquiry	36 detainees were interviewed as part of the broader audit	To review the effect and implementation of existing and proposed Territory law governing the operations of ACT Correctional Facilities. In particular, the operation of Belconnen Remand Centre (‘BRC’) and Symonston Temporary Remand Centre (‘STRC’) will be audited. [Please note: neither of these are police custody settings, however the report does include some small sections of information on polic…	A review of the legal framework, operations and practices of the two remand centres was undertaken.	This human rights audit makes 96 recommendations over seven broad categories which include changes to corrections culture, the health of detainees, systemic discrimination and the human treatment of detainees.		No	No	Not Reported	Both Males and Females		Yes	Yes	Yes	No	No	No	No		No		No	No	No	No	No	No	No		No		Yes	No	Yes	No	No	No	No		No	Yes
1123	Drug driving among police detainees in Australia	Adams et al.,	2008	Grey Literature: Government Agency Report / Inquiry		Multiple States or Territories	NSW, QLD, SA, WA	Police detainees in selected DUMA data collection sites who had driven in the previous 12 months.	Government Agency Report	1215	To explore the characteristics of police detainees who drive after drug use and their perceptions of the risks in doing so.	Researchers implemented an addendum survey for DUMA participants, if they reported driving a vehicle in the previous 12 months.	This study highlights the significant issue of driving following the use of drugs and/ or alcohol in Australia. Over half of detainees who had driven a car or other vehicle in the past 12 months reported driving after they had used drugs other than alcohol and over one-third reported driving after they had used alcohol.		Yes	No	No	Both Males and Females		Yes	Yes	No	No	No	No	No		No		Yes	Yes	No	No	No	No	Yes		No		No	Yes	No	No	Yes	No	No		No	No
1822	Drug use monitoring in Australia: 2007 annual report on drug use among police detainees	Adams et al.,	2008	Grey Literature: Government Agency Report / Inquiry		Multiple States or Territories	NSW, NT, QLD, SA, VIC, WA	Police detainees in one of the ten DUMA data collection sites in 2007.	Government Agency Surveillance Report	3911	To describe the key results from the DUMA data collected in 2007 from the ten participating sites.	A combination of a self-report survey detailing a range of criminal justice, demographic, drug use and drug market participation information and voluntary urinalysis.	N/A		Yes	No	Yes	Both Males and Females		Yes	Yes	Yes	No	No	No	No		No		Yes	Yes	No	Yes	No	No	Yes		No		No	Yes	No	No	Yes	Yes	No		No	No
1887	Deaths in custody in Australia: National Deaths in Custody Program annual report 2006	Joudo & Curnow	2008	Grey Literature: Government Agency Report / Inquiry		Multiple States or Territories	NSW, VIC, QLD, WA, SA, NT, ACT	Individuals who died while in custody (police or prison), or who died while police or custodial officers attempted to detain them in 2006	Government Agency Surveillance Report	22 deaths occurred in police custody and custody-related operations, of which 6 were category 1 deaths and 0 death occurred in a cell.	To provide the latest information on deaths in custody in Australia for the year 2006.	Data collected by the National Deaths in Custody Monitoring and Research Program for the year 2006 is summarised and presented in tables and figures.	The overall number of deaths in custody has decreased during the period covered by the NDICP collection. Police custody and custody-related deaths have been declining since 2002 despite a change in definition in 1990 that expanded the remit of the program.		No	Yes	Not Reported	Both Males and Females		Yes	Yes	Yes	No	No	No	No		No		No	No	No	No	No	No	No		No		No	No	No	No	No	No	No		No	No
2034	Drugs and Crime: Trends among watch-house detainees	Crime and Misconduct Commission Queensland	2008	Grey Literature: Government Agency Report / Inquiry		Multiple States or Territories	NSW, QLD, SA, WA	Police detainees particpating in the DUMA program at Queensland data collection sites between 1999 and 2005. Comparisons are also made to detainee data from NSW, WA, and SA.	Government Agency Report	5260 Queensland detainees	To provide an accurate depiction of illegal drug use among Queensland watch-house detainees between 1999 and 2005, and comparative information (2004–05) about detainees in watch-houses in other states (NSW, WA and SA).	A retrospective analysis of DUMA program data focussing on data from Queensland sites.	This report has provided an in-depth analysis of the illicit drug-using behaviours and prior criminal histories of samples of Queensland watch-house detainees. It has also shown trends in these behaviours over time, and comparisons with other states. Not surprisingly, the socio-demographic profile of the participating detainees indicated a predominance of single males, aged about 30 years, with l…		Yes	No	Yes	Both Males and Females		Yes	Yes	Yes	No	No	No	No		No		Yes	Yes	No	Yes	No	No	No		No		No	No	No	No	Yes	Yes	No		No	No
1339	Mental health, abuse, drug use and crime: does gender matter?	Forsythe & Adams	2009	Grey Literature: Government Agency Report / Inquiry		Multiple States or Territories	NSW, QLD, SA, WA	Police detainees 18 years and over in one of the seven long-term DUMA data collection sites between 2002-2006.	Government Agency Report	18280	To explore the relationship between drug use, offending, mental health and experiences of abuse among a sample of police detainees in Australia.	Addendum questions on mental health and prior child abuse were administered in addition to the usual DUMA self-report survey and urinalysis.	The results from this study provide further support for the differential patterns of male and female drug use and offending.		Yes	No	No	Both Males and Females		Yes	Yes	No	No	No	No	No		No		No	No	No	No	No	No	Yes		No		No	No	No	No	Yes	No	No		Yes	No
1864	Deaths in custody in Australia: National Deaths in Custody Program 2007	Curnow & Larsen	2009	Grey Literature: Government Agency Report / Inquiry		Multiple States or Territories	NSW, VIC, QLD, WA, SA, NT	Individuals who have died while in custody (police or prison), or who have died while police or custodial officers attempted to detain them in 2007.	Government Agency Surveillance Report	74 deaths in custody with 29 occuring in police custody.	To provide the latest information on deaths in custody in Australia for the year 2007.	Data collected by the National Deaths in Custody Monitoring and Research Program for the year 2007 is summarised and presented in tables and figures.	There has been a significant decline in the total number of deaths which have occurred in custody since 1997. Over this period, deaths declined from 105 in 1997 to 74 in 2007.		No	Yes	No	Both Males and Females		Yes	Yes	Yes	No	No	No	No		No		No	No	No	No	No	No	No		No		No	No	No	No	No	No	No		No	No
1931	Restoring Order: Crime prevention, policing and local justice in Queensland’s Indigenous communities	Crime and Misconduct Commission Queensland	2009	Grey Literature: Government Agency Report / Inquiry		QLD	N/A	N/A	Government Investigation or Inquiry	N/A	To examine issues relating to policing in Queensland’s Indigenous communities and make recommendations with respect to three terms of reference: 1. Possible changes to existing police policy and procedure that would result in improved relations between the Queensland Police Service (QPS) and Queensland’s Indigenous communities. 2. Current practices relating to detention in police custody in remot…	The inquiry has gathered information from five different sources: 1. Consultations with Queensland’s Indigenous communities and other consultations 2. Written and oral submissions 3. A public forum held in Cairns 4. Queensland criminal justice system data, mostly provided by the QPS 5. A review of policy and research literature.	The number of deaths occurring in police watch-house cells has decreased dramatically in Queensland since the Royal Commission, but all such deaths remain tragic events that warrant the closest scrutiny. The decrease in deaths has been accompanied by improvements in watch-house facilities and improvements in the standard of care provided to detainees after the Royal Commission’s recommendations.		No	Yes	Yes	Both Males and Females		No	No	Yes	No	No	No	No		No		No	No	No	No	No	No	No		No		No	Yes	No	Yes	Yes	No	No		No	No
1985	Women, drug use and crime: findings from the Drug Use Monitoring in Australia program	Loxley & Adams	2009	Grey Literature: Government Agency Report / Inquiry		Multiple States or Territories	NSW, QLD, SA, WA	Adults in police custody at participating DUMA sites between the second quarter of 2002 and the end of 2006.	Government Agency Report	17861	There are three key aims. To assess the factors associated with women's drug use and/or criminal behaviour compared to men's. To assess the extent to which women in police detention are similar to women in prison. To examine the extent to which Indigenous women are similar to non-Indigenous women in DUMA.	Retrospective analysis of DUMA data from 2002 to 2006 with comparisons made between male and female police detainees, and between female detainees, the general population in Australia, and the prisoner population.	The trajectories towards drug use and/or criminal behaviour appear to be different among female police detainees in DUMA from those of men. In support of past research, female police detainees were the more likely to be using illicit drugs on a regular basis prior to their first involvement with the criminal justice system, while the opposite pattern was found for male police detainees.		Yes	No	No	Both Males and Females		Yes	Yes	Yes	No	No	No	No		No		Yes	Yes	No	Yes	No	No	Yes		No		No	Yes	No	No	Yes	Yes	No		Yes	No
1155	Drug use monitoring in Australia: 2008 annual report on drug use among police detainees	Gaffney et al.,	2010	Grey Literature: Government Agency Report / Inquiry		Multiple States or Territories	NSW, NT, QLD, SA, VIC, WA	Police detainees in one of the nine DUMA data collection sites.	Government Agency Surveillance Report	4107 adults and 136 juveniles	To describe the key results from the Drug Use Monitoring in Australia program in 2008 from the nine included sites.	A self-report survey detailing a range of criminal justice, demographic, drug use and drug market participation information as well as voluntary urinalysis.	No conclusion or unifying summary like those provided in more recent years is provided in this edition.		Yes	No	Yes	Both Males and Females		Yes	Yes	Yes	No	No	No	No		No		Yes	Yes	No	Yes	No	No	Yes		No		No	Yes	No	No	Yes	Yes	No		Yes	No
1222	Deaths in custody in Australia: National Deaths in Custody Program 2008	Lyneham et al.,	2010	Grey Literature: Government Agency Report / Inquiry		Multiple States or Territories	WA, VIC, NT, NSW, QLD, SA	Individuals who have died while in custody (police or prison), or who have died while police or custodial officers attempted to detain them in 2008.	Government Agency Surveillance Report	86 total deaths in custody, with 32 in police custody and custody-related operations.	To report on deaths in prison custody, as well as deaths in police custody and custody-related operations across Australian states and territories for the year 2008.	Data collected by the National Deaths in Custody Monitoring and Research Program, Australian Institute of Criminology for the year 2008 is summarised and presented in tables and figures.	The number of deaths in police custody and custody-related operations remained stable between 1990 and 2000, peaked in 2002 and then declined each year to 2006. In 2008, there was a marginal increase from the 2007 figure, but overall the number of deaths remains in line with recorded levels in recent years.		No	Yes	Yes	Both Males and Females		Yes	Yes	Yes	No	No	No	No		No		No	No	No	No	No	No	No		No		No	No	No	No	No	No	No		No	No
2038	Update on conditions in Victoria Police cells	Office of Police Integrity, Victoria	2010	Grey Literature: Government Agency Report / Inquiry		VIC	N/A	Individuals held in police cells in Victoria in 2009.	Government Investigation or Inquiry	24777	To summarises the findings of an audit conducted by the Professional Standards Assurance Unit of the Office of Police Integrity (OPI) from April to December 2009 of category ‘A’ police cells operated by Victoria Police.	Inspections of 22 police stations were completed between April and December 2009. Facilities, systems and processes were reviewed and evaluated.	Inconsistency between cell complexes on a broad range of issues emerges as the major theme arising from the cells audit conducted by OPI. The inconsistencies can be explained in variety of ways. The availability of staff and the willingness of managers to assign them to custodial duties affects the flexibility that is incorporated into watch-house rules. The location of the complex can have a sig…		No	No	Yes	Both Males and Females		Yes	No	No	No	No	No	No		No		No	No	No	No	No	No	No		No		No	Yes	Yes	Yes	Yes	No	No		No	Yes
2132	Thematic review of court security and custodial services in Western Australia	Office of the Inspector of Custodial Services	2010	Grey Literature: Government Agency Report / Inquiry		WA	N/A	N/A	Government Investigation or Inquiry	N/A	To review services generally conducted under the Court Security and Custodial Services Act 1999, inclusive of those provided both by the public and private sectors.	The review included custodial facility and court custody centre inspections, interviews, and the review of submissions.	Almost a decade after the CSCS Contract the police lockup system remains unreformed, with police largely unrelieved of associated custodial duties. Reform of the system of management of police lockups in Western Australia, in parallel with deliberations towards the CSCS Contract re-tender, is urgently required.		No	No	Yes	Both Males and Females		No	No	No	No	No	No	No		No		No	No	No	No	No	No	No		No		No	No	No	Yes	No	No	No		No	No
2067	Amphetamine use among detainees at the East Perth Watch House: What is the impact on crime?	Gately et al.,	2011	Grey Literature: Government Agency Report / Inquiry		WA	N/A	Police detainees in the East Perth Watch House from 1999 to 2009.	Government Agency Report	6993	There were three primary objectives. 1) To Identify and analyse the relationships between amphetamine use indicators and specific crime classifications taking account of potential confounders such as age, gender and other drug use. 2) Develop predictor variables for the links between amphetamine use indicators and specific crime classifications. 3) To identify and analyse co-occurring changes in …	Data was taken from DUMA, from the WA Police monthly drug seizure data, and from the WA monthly reported crime data. Logistic regression was completed to predict whether amphetamine use was associated with specific types of crimes.	This study revealed the relationships between important indicators such as drug use, crime and interventions that can be used to provide support for the provision or cessation of specific intervention activities.		Yes	No	Not Reported	Both Males and Females		Yes	Yes	Yes	No	No	No	No		No		Yes	Yes	No	Yes	No	No	No		No		No	Yes	No	No	Yes	No	No		No	No
1130	Poly drug use among police detainees	Sweeney & Payne	2011	Grey Literature: Government Agency Report / Inquiry		Multiple States or Territories	NSW, NT, QLD, SA, VIC, WA	Adults in police detention in one of the nine data collection sites for the Drug Use Monitoring in Austrlia program.	Government Agency Report	3852	To assess the the number of poly drug users in police detention, the types of drugs they use and how these patterns differ over time.	Analysis of data collected in 2009 through the Drug Use Monitoring Australia program.	The prevalence of poly drug use varies depending on how it is defined and calculated. It is estimated that 44 percent of detainees had used two or more different drug types in the 12 months prior to their arrest; 30 percent had used two or more drug types in the past 30 days and 12 percent were recent poly drug users, having used two or more different drug types in the 48 hours before their arres…		Yes	No	No	Both Males and Females		Yes	Yes	Yes	No	No	No	No		No		No	Yes	No	No	No	No	Yes		No		No	Yes	No	No	Yes	No	No		No	No
1171	Prescription drug use among detainees: Prevalence, sources and links to crime	McGregor et al.,	2011	Grey Literature: Government Agency Report / Inquiry		Multiple States or Territories	NSW, NT, QLD, SA, VIC, WA	Police detainees in one of the eight DUMA data collection sites that administered the addendum survey on prescription drug use.	Government Agency Report	986	To assess the prevalence of non-medical prescription drug use among police detainees and the differences between users and non-users of prescription drugs.	A self-report survey detailing a range of criminal justice, demographic, drug use and drug market participation information as well as voluntary urinalysis.	The prevalence of non-medical prescription drug use in the previous 12 months (19%) was markedly higher among police detainees in comparison to the general community. Prescription drug use was higher in women, younger people, the unemployed and detainees who considered themselves drug dependent		Yes	No	No	Both Males and Females		Yes	Yes	No	No	No	No	No		No		Yes	Yes	No	No	No	No	Yes		No		No	Yes	No	No	Yes	No	No		No	No
1835	Patterns of mephedrone, GHB, Ketamine and Rohypnol use among police detainees: Findings from the DUMA program	Ness & Payne	2011	Grey Literature: Government Agency Report / Inquiry		Multiple States or Territories	NSW, NT, QLD, SA, VIC, WA	Police detainees in one of the eight DUMA data collection sites in the third quarter of 2010.	Government Agency Report	824	To report on the results of an addendum survey completed by DUMA on emerging or less common drug types.	Addendum questions on mephedrone, Rohypnol, GHB and Ketamine were administered in addition to the usual DUMA self-report survey and urinalysis.	This study is the first to use a large sample of Australian police detainees to investigate both the knowledge and prevalence of use for newly emerging and less commonly used drugs such as mephedrone, GHB, Ketamine and Rohypnol. While the findings indicate a relatively low level of use, there nevertheless remains a need for ongoing assessment to identify changing trends and patterns of use that c…		Yes	No	Not Reported	Both Males and Females		Yes	Yes	Yes	No	No	No	No		No		No	Yes	No	Yes	No	No	No		No		No	No	No	No	Yes	No	No		No	No
1991	Doing Time - Time for Doing: Indigenous youth in the criminal justice system	The Parliament of the Commonwealth of Australia	2011	Grey Literature: Government Agency Report / Inquiry		Multiple States or Territories	NSW, WA	N/A	Government Investigation or Inquiry	N/A	To inquire into the high levels of involvement of Indigenous juveniles and young adults in the criminal justice system.	A review of submissions from Commonwealth, state and territory government departments, police organizations, non-profit organizations, and Indigenous rights' advocacy groups. In addition 18 hearings were held, and visits to youth detention sites were completed.	From Mr Shayne Neumann MP, "Too many Indigenous juveniles and youth have done time in our detention centres and prisons. Now it is time to do something about it. It is my hope that this report, Doing Time – Time for Doing, will assist in bringing about positive change for Indigenous Australians and that the future will be one of strength and partnership between all Australians."		No	No	Yes	Both Males and Females		Yes	Yes	Yes	No	No	No	No		Yes		No	No	No	No	No	No	No		No		No	Yes	No	No	Yes	No	No		No	No
2180	Increase in use of methamphetamine	Macgregor & Payne	2011	Grey Literature: Government Agency Report / Inquiry		Multiple States or Territories	NSW, NT, QLD, SA, VIC, WA	Adults in police custody at one of nine DUMA program data collection sites between 1999 and 2011.	Government Agency Report	42079	To report on the use of methamphetamine among police detainees between 1999 and 2011.	A retrospective quantitative analysis of DUMA program surveillance data.	Trend analysis demonstrates that after falling to a low of 13 percent in 2009, methamphetamine use among police detainees has once again increased—with 21 percent of detainees reporting methamphetamine use, according to data collected so far in 2011		Yes	No	No	Not Reported		No	No	No	No	No	No	No		No		No	No	No	No	No	No	No		No		No	No	No	No	Yes	No	No		No	No
2204	Alcohol and assault on Friday and Saturday nights: Findings from the DUMA program	Sweeney & Payne	2011	Grey Literature: Government Agency Report / Inquiry		Multiple States or Territories	NSW, NT, QLD, SA, VIC, WA	Assault offenders in police custody at any one of nine DUMA interview sites between the hours of 6 pm and 6 am Friday night and 6 pm and 6 am on Saturday night in 2009 and 2010.	Government Agency Report	170	To examine the nature of alcohol consumption by assault offenders detained by the police and interviewed as part of the AIC’s DUMA program.	A retrospective analysis of a subset of DUMA program data, specifically alcohol consumption and crime attribution data from detainees charged with assault on Friday and Saturday evenings.	The results show that detainees charged with assault on a Friday and Saturday night are substantially different to those detainees charged at all other times and days of the week. In particular, assault offenders detained over the weekend were more likely to have consumed alcohol in the 48 hours prior to their arrest.		Yes	No	No	Both Males and Females		Yes	Yes	No	No	No	No	No		No		No	No	No	No	No	No	No		No		No	Yes	No	No	No	No	No		No	No
A11	Alcohol and disorderly conduct on Friday and Saturday nights: Findings from the DUMA program	Sweeney & Payne	2011	Grey Literature: Government Agency Report / Inquiry		Multiple States or Territories	NSW, QLD, VIC, WA, NT, SA	Police detainees in one of nine DUMA data collection sites detained for disorderly conduct on either a Friday or Saturday night between June 2009 and December 2010.	Government Agency Report	161	To examine the prevalence and nature of alcohol consumption by a sample of alleged offenders detained by the police during Friday and Saturday nights.	A retrospective quantitative analysis of a subset of DUMA program data collected on certain days was completed.	The results show that detainees charged with disorderly conduct on a Friday or Saturday night are substantially different to those detainees charged at other times and on other days. In particular, disorderly conduct offenders detained over the weekend were more likely to have consumed alcohol in the 48 hours prior to their arrest, to have mixed alcoholic drinks, and to be aged between 18 and 25 …		Yes	No	No	Both Males and Females		Yes	Yes	No	No	No	No	No		No		No	No	No	No	No	No	No		No		No	Yes	No	No	No	No	No		No	No
A12	Victimisation and fear of crime among a sample of police detainees: Findings from the DUMA program	Sweeney & Payne	2011	Grey Literature: Government Agency Report / Inquiry		Multiple States or Territories	NSW, QLD, WA, SA, VIC, NT	Police detainees in one of eight DUMA data collection sites in the second quarter of 2010 that were administered DUMA program addendum questions. .	Government Agency Report	816	To examine the self-reported victimisation and fear of victimisation for three crime types—physical assault, burglary and motor vehicle theft, among police detainees.	Addendum questions on victimization e were administered in addition to the usual DUMA self-report survey and urinalysis.	A substantial proportion of alleged offenders in the criminal justice system are also victims of crime and the expectation of future victimisation among police detainees was higher than or equal to the prevalence of actual victimisation in the past 12 months.		Yes	No	No	Both Males and Females		Yes	Yes	Yes	No	No	No	No		No		No	Yes	No	Yes	No	No	No		No		No	No	No	No	No	Yes	No		Yes	No
1180	Mental disorder prevalence at the gateway to the criminal justice system	Forsythe & Gaffney	2012	Grey Literature: Government Agency Report / Inquiry		Multiple States or Territories	NSW, QLD, WA	Police detainees in one of the five DUMA data collection sites that administered the addendum survey on mental health.	Government Agency Report	690	The aims of this study are to 1) describe the mental disorder diagnoses reported by detainees, 2) estimate the unmet need for comprehensive psychological assessment and/or treatment among detainees, and 3) describe the illicit drug use and offending patterns of detainees with mental disorders.	A self-report survey detailing a range of criminal justice, demographic, drug use and drug market participation information as well as voluntary urinalysis. The mental health addendum included self-reported mental health and the use of a mental health screening tool.	This study found that a high proportion of people arrested by police had been previously diagnosed with mental disorders.		Yes	No	Yes	Both Males and Females		Yes	Yes	No	No	No	No	No		No		No	No	No	No	No	No	No		No		No	No	No	No	Yes	No	No		No	No
1433	Decrease in use of ecstasy/MDMA	Sweeney & Macgregor	2012	Grey Literature: Government Agency Report / Inquiry		Multiple States or Territories	NSW, NT, QLD, SA, VIC, WA	Individuals in police custody at DUMA sites that self-reported use of MDMA.	Government Agency Report	187 in 2010 and 170 in 2011.	To provide an update on police detainee ecstacy use in 2010 and 2011.	Retrospective analysis of a subset of police detainee data collected through the DUMA program.	An examination of the trend data revealed that after reaching a peak of 11 percent in 2009 (n=428), the prevalence of recent ecstasy use among police detainees has since halved—down to five percent in both 2010 (n=187) and 2011 (n=170). Self-reported data suggested that ecstasy had become harder to obtain, that there were fewer dealers selling the drug and that the quality was perceived to have d…		Yes	No	Not Reported	Not Reported		No	No	No	No	No	No	No		No		No	No	No	No	No	No	No		No		No	No	No	No	Yes	No	No		No	No
1612	How much crime is drug or alcohol related? Self-reported attributions of police detainees	Payne & Gaffney	2012	Grey Literature: Government Agency Report / Inquiry		Multiple States or Territories	NSW, NT, QLD, SA, VIC, WA	Individuals in police custody in one of the nine participating DUMA sites in the second half of 2009.	Government Agency Report	1884	To examine the self-reported alcohol and drug attributions of police detainees across Australia.	Retrospective analysis of new questions on detainees attribution of alcohol and drug use to their current detention added to the DUMA survey from 2010.	Nearly half of all police detainees attributed their current offending to alcohol or drugs—alcohol being more frequently attributed to by detainees than all other drugs combined.		Yes	No	Not Reported	Not Reported		No	No	No	No	No	No	No		No		No	No	No	No	No	No	No		No		No	Yes	No	No	Yes	No	No		No	No
1842	Drug use monitoring in Australia: 2009–10 report on drug use among police detainees	Sweeney & Payne	2012	Grey Literature: Government Agency Report / Inquiry		Multiple States or Territories	NSW, NT, QLD, SA, VIC, WA	Police detainees in one of the nine DUMA data collection sites in 2009 and 2010.	Government Agency Surveillance Report	7575 adults and 186 juveniles	To describe the key results from the DUMA data collected throughout 2009 and 2010	A combination of a self-report survey detailing a range of criminal justice, demographic, drug use and drug market participation information and voluntary urinalysis.	N/A		Yes	No	Yes	Both Males and Females		Yes	Yes	Yes	No	No	No	No		No		Yes	Yes	No	Yes	No	No	Yes		No		No	Yes	No	No	Yes	No	No		No	No
1895	Cannabis use and mental health: Findings from a sample of offenders in police custody	Macgregor & Payne	2012	Grey Literature: Government Agency Report / Inquiry		Multiple States or Territories	NSW, QLD, WA	Police detainees in one of the five DUMA data collection sites that administered the addendum survey on mental health in quarter 1 and quarter 4 of 2010.	Government Agency Report	1873	To identify individuals in police custody that were likely to be experiencing a mental health related disorder.	Addendum questions on mental health were administered using the CMHS screening tool, in addition to the usual DUMA self-report survey and urinalysis.	It appears that cannabis use is a statistically significant and independent predictor of the likelihood that a police detainee will be assessed as having a probable mental health-related disorder requiring further psychological assessment.		Yes	No	No	Both Males and Females		Yes	No	No	No	No	No	No		No		No	No	No	No	No	No	No		No		No	No	No	No	Yes	No	No		No	No
1957	Illicit Drug Use and Property Offending among Police Detainees	Bradford & Payne	2012	Grey Literature: Government Agency Report / Inquiry		Multiple States or Territories	NSW, NT, QLD, SA, VIC, WA	Police detainees interviewed at participating DUMA sites between 2008 and 2010 who had at least one charge recorded at the time of arrest.	Government Agency Report	9453	The primary objective of the current study was to examine whether the frequency of recent illicit drug use is related to higher levels of offending among police detainees in Australia. In particular, the study investigated whether the frequency of property offending escalates with offenders’ self-reported illicit drug use.	A retrospective analysis of a subset of DUMA data was completed. Authors analysed the association between explanatory demographic and drug use variables and their outcome of interest - the number of property charges against a detainee at the time of arrest.	These outcomes clearly demonstrate that heavy drug use, of either amphetamines or opioids in the 30 days prior to arrest, is associated with frequency of property offending. This has important implications for the treatment of drug using offenders within the criminal justice system.		Yes	No	No	Both Males and Females		Yes	Yes	Yes	No	No	No	No		No		No	Yes	No	No	No	No	No		No		No	Yes	No	No	Yes	No	No		No	No
2096	Pharmaceutical drug use among police detainees	Ng & Macgregor	2012	Grey Literature: Government Agency Report / Inquiry		Multiple States or Territories	NSW, NT, QLD, SA, VIC, WA	Adult police detainees in one of the nine DUMA data collection sites in Q3 of 2011.	Government Agency Report	825	To provide updated information about the prevalence of pharmaceutical drug use, the extent to which such drugs are obtained through illegal or illegitimate means, and perceptions of their availability.	A retrospective quantitative analysis of a subset of DUMA program data on pharmaceutical drug use.	Overall the results indicated that 36 percent of detainees reported using at least one of five different pharmaceutical drug types in the past 12 months. One in three of these detainees (or 13% of all detainees) had access to the drug via a legitimate prescription given to them by a doctor; while the remaining two thirds of users (or 23% of all detainees) had sourced at least some of their pharma…		Yes	No	No	Not Reported		No	No	No	No	No	No	No		No		No	No	No	No	No	No	No		No		No	No	No	No	Yes	No	No		No	No
2114	‘Initiation into drug use’ addendum: Findings from the DUMA program	Sweeney & Payne	2012	Grey Literature: Government Agency Report / Inquiry		Multiple States or Territories	NSW, QLD, SA, VIC, WA	Adult police detainees at one of eight DUMA program data collection sites that were administered the addendum questions on drug use initiation in 2009.	Government Agency Report	842	To understand why drug-using detainees first experimented with illicit drugs.	Addendum questions on drug use initiation were administered in addition to the usual DUMA self-report survey and urinalysis.	For these detainees, the two most frequently recorded reasons for experimenting with drugs was peer pressure or personal curiosity—a finding that is generally consistent for cannabis, speed and illegal opiates, and similar to the results of other surveys of drug users		Yes	No	No	Both Males and Females		Yes	Yes	Yes	No	No	No	No		No		No	Yes	No	Yes	No	No	No		No		No	No	No	No	Yes	No	No		Yes	No
1877	Measuring mental health in criminology research: Lessons from the Drug Use Monitoring in Australia program	Forsythe	2013	Grey Literature: Government Agency Report / Inquiry		Multiple States or Territories	NSW, QLD, WA	Police detainees in one of the five DUMA data collection sites that administered the addendum survey on mental health.	Government Agency Report	690	To describe and discuss the process and challenges inherent in measuring mental health concerns among alleged offenders in police custody. The report also describes the results from a trial of using the Corrections Mental Health Screen instrument on police detainees in DUMA.	A self-report survey detailing a range of criminal justice, demographic, drug use and drug market participation information as well as voluntary urinalysis. The mental health addendum included self-reported mental health and the use of a mental health screening tool.	Measuring the prevalence of mental disorders is not a straightforward task and is all the more complex in field research that takes place in the criminal justice system. When researchers including cueing in their questions about mental health conditions it had two impacts; first, it defined what was meant by the term mental health problems and therefore increased the number of detainees who repor…		Yes	No	Not Reported	Both Males and Females		Yes	No	No	No	No	No	No		No		No	No	No	No	No	No	No		No		No	No	No	No	No	No	No		No	No
1894	Deaths in custody in Australia to 30 June 2011: Twenty years of monitoring by the National Deaths in Custody Program since the Royal Commission into Aboriginal Deaths in Custody	Lyneham & Chan	2013	Grey Literature: Government Agency Report / Inquiry		Multiple States or Territories	NSW, VIC, QLD, WA, SA, TAS, NT, ACT	Individuals who died while in custody (police or prison), or who died while police or custodial officers attempted to detain them in from 1980 to mid 2011.	Government Agency Surveillance Report	From 1980 to mid 2011 903 deaths occurred in police custody and custody-related operations, of which 521 were category 1 deaths.	To present information on the nature and circumstances of death in crime-related custodial settings - prison, juvenile justice and police custody that have occurred in Australia between 1 January 1980 and 30 June 2011.	Data collected by the National Deaths in Custody Monitoring and Research Program between 1980 to mid 2011 is summarised and presented in tables and figures.	In a similar fashion to the long-term trends seen in prison custody deaths, police custody deaths have also exhibited a curvilinear trend. Specifically, from 1989–90 to the peak in 2001–02, the number of deaths increased, after which they began to decline each year, with the number recorded in both 2009–10 and 2010–11 being at the lower end of historical totals.		No	Yes	Not Reported	Both Males and Females		Yes	Yes	Yes	No	No	No	No		No		No	No	No	No	No	No	No		No		No	Yes	No	No	Yes	No	No		No	No
1999	Attitudes and perceptions towards drug driving amongst a sample of cannabis using police detainees	Payne et al.,	2013	Grey Literature: Government Agency Report / Inquiry		Multiple States or Territories	NSW, NT, QLD, SA, VIC, WA	Police detainees at participating DUMA data collection sites in 2008 who self-reported driving in the past 12 months.	Government Agency Report	562	To present findings related to drug driving derived from a sample of police detainees surveyed as part of DUMA.	Addendum questions on drink and drug driving were administered in addition to the usual DUMA self-report survey and urinalysis.	The findings from this study reinforces that drug driving, and in particular driving after the use of cannabis, is an ongoing concern to law enforcement and other criminal justice policy makers and practitioners. Relatively high rates of recent drug use were found among those who were driving at the time of their arrest (35%) as well as relatively high rates of self-reported cannabis drug driving…		Yes	No	Not Reported	Both Males and Females		Yes	Yes	No	No	No	No	No		No		No	No	No	No	No	No	No		No		No	Yes	No	No	Yes	No	No		No	No
A2	In Safe Custody: Inquiry into Custodial Arrangements in Police Lock-ups	Community Development and Justice Standing Committee (Parliament of Western Australia)	2013	Grey Literature: Government Agency Report / Inquiry		WA	N/A	N/A	Government Investigation or Inquiry	N/A	To assess whether the current arrangements for police custody in WA fully comply with the recommendations of the RCIADIC and the OPCAT. To assess detainees access to medical and legal services, as well as the design of police lock-ups, and training of custodial staff. Oversight mechanisms were also reviewed.	This inquiry included the analysis of submissions, the testimony of witnesses, and the content of public hearings. Investigators also completed site visits and inspections of lock-ups in regional and metropolitan WA.	The inquiry identified 50 key findings, and makes 22 recommendations across detainee access to medical services, legal services, the conditions of police lock-ups, the oversight of lock-up operations and the training of custodial staff.		No	Yes	Yes	Both Males and Females		Yes	No	Yes	No	No	No	No		Yes		Yes	No	No	Yes	No	No	No		No		No	Yes	Yes	Yes	Yes	No	No		Yes	Yes
1388	Victorian Auditor-General’s Report: Prisoner Transportation	Doyle et al.,	2014	Grey Literature: Government Agency Report / Inquiry		VIC	N/A	N/A	Government Investigation or Inquiry	N/A	To assess how effectively, efficiently and economically prisoners have been transported throughout Victoria’s criminal justice system.	The audit methodology included: 1) A desktop review of prisoner transportation and prisoner health 2) A review of the relevant policies and legislation 3) quantitative data analysis 4) examination of current contracts in place for prisoner transport 5) Interviews with agencies (Corrections Victoria, Victoria Police, and contractors).	There is no overarching and coordinated oversight of prisoner transportation across the justice system. Governance and risk management processes do not cover the full movement of prisoners within the justice system but focus on each area separately and in isolation from each other.		No	No	No	N/A		No	No	No	No	No	No	No		No		No	No	No	No	No	No	No		No		No	No	No	No	No	No	No		No	No
1958	Investigation into deaths and harm in custody	Victorian Ombudsman	2014	Grey Literature: Government Agency Report / Inquiry		VIC	N/A	N/A	Government Investigation or Inquiry	N/A	To determine the prevalence and nature of deaths and the incidence of harm in custody. To determine the factors contributing to deaths and harms in custody. To assess whether responsible agencies are taking adequate steps to minimise deaths in custody. To identify what more can be done to minimise the risk of deaths in custody.	Visiting prisons, police cells, and juvenile justice facilities, interviewing detainees, witnesses and family members, examining documentation from the Department of Justice, Department of Human Services, Victoria Police, and Forensicare.	The investigation identified a number of common issues impacting on the ability of custodial operators to ensure the safety and wellbeing of people in their care. These included: overcrowding, the management of detainees at risk of self-harm, transitional support services, access to health care, and accountability.		No	No	Yes	Both Males and Females		No	No	No	No	No	No	No		No		No	No	No	No	No	No	No		No		No	No	Yes	No	No	No	No		Yes	Yes
1126	Drug use monitoring in Australia: 2011–12 report on drug use among police detainees	Ng et al.,	2015	Grey Literature: Government Agency Report / Inquiry		Multiple States or Territories	NSW, NT, QLD, SA, VIC, WA	Individuals over the age of 18 in police custody in DUMA data collection sites that consented to an interview and urinalysis.	Government Agency Surveillance Report	7591 adults and 130 juveniles	To describe the key results from the DUMA data collected January 2011 to December 2012 from the nine different sites.	A combination of a self-report survey detailing a range of criminal justice, demographic, drug use and drug market participation information and voluntary urinalysis.	Overall, across the 2011–12 period, the most notable trend in illicit drug use within the Australian detainee sample was an increase in prevalence of use of amphetamines. A slight decrease in prevalence of use was observed for cannabis, which has continued on a downwards trend since 1999 and heroin. The prevalence of use of benzodiazepines, cocaine and MDMA remained relatively stable across the p…		Yes	No	Yes	Both Males and Females		Yes	Yes	No	No	No	No	No		No		Yes	Yes	No	Yes	No	No	Yes		No		No	Yes	No	No	Yes	No	No		No	No
1151	Drug use monitoring in Australia: 2013–14 report on drug use among police detainees	Coghlan et al.,	2015	Grey Literature: Government Agency Report / Inquiry		Multiple States or Territories	NSW, QLD, SA, WA	Police detainees in one of the six DUMA data collection sites.	Government Agency Surveillance Report	3456 adults and 41 juveniles	To describe the key results from the Drug Use Monitoring in Australia program from July 2013 to December 2014 from the six included sites.	A self-report survey detailing a range of criminal justice, demographic, drug use and drug market participation information as well as voluntary urinalysis.	Overall, in 2013–14 the most notable trend in illicit drug use within the Australian detainee sample was a 13 percent increase in detainees testing positive to amphetamines. There was also a four percentage point increase in detainees testing positive to at least one drug type		Yes	No	Yes	Both Males and Females		Yes	Yes	No	No	No	No	No		No		Yes	Yes	No	Yes	No	No	Yes		No		No	Yes	No	No	Yes	No	No		No	No
1183	Deaths in custody in Australia: National Deaths in Custody Program 2011–12 and 2012–13	Baker & Cussen	2015	Grey Literature: Government Agency Report / Inquiry		Multiple States or Territories	NSW, VIC, QLD, WA, SA, NT, TAS	Individuals who have died while in custody (police or prison), or who have died while police or custodial officers attempted to detain them between 2011 - 2013.	Government Agency Surveillance Report	144 deaths in custody, 73 in 2011–12 (42 prison custody; 31 police custody and custody-related operations) and 71 in 2012–13 (53 prison custody; 18 police custody and custody-related operations). Altogether four of the police custody deaths occurred in institutional settings.	To report on deaths in prison custody, as well as deaths in police custody and custody-related operations across Australian states and territories for the 2011–12 and 2012–13 financial years.	A summary of data collected by the National Deaths in Custody Monitoring and Research Program, Australian Institute of Criminology for the years 2011-12 and 2012-13.	N/A		No	Yes	Yes	Both Males and Females		Yes	Yes	Yes	No	No	No	No		No		No	No	No	No	No	No	No		No		No	Yes	No	No	Yes	No	No		No	No
1310	Explaining the property crime drop: The offender perspective	Brown	2015	Grey Literature: Government Agency Report / Inquiry		Multiple States or Territories	NSW, NT, QLD, SA, VIC, WA	Police detainees in one of the eight DUMA data collection sites that answered the addendum survey questions on property crime in 2012.	Government Agency Report	470	To develop plausible hypotheses to explain the recent property crime drop in Australia by asking those that are closest to offending behaviour (police detainees) what factors may have contributed to the decline.	Addendum questions on property crime were administered in addition to the usual DUMA self-report survey and urinalysis.	Among the 470 police detainees who gave a response, 15% (n=72) disputed that property crime had dropped, believing it had in fact increased. Improvements in security were identified more often than any other reason for the property crime drop.		Yes	No	No	Both Males and Females		Yes	Yes	Yes	No	No	No	No		No		No	No	No	No	No	No	No		No		No	No	No	No	No	No	No		No	No
1959	Findings from the DUMA program: Impact of reduced methamphetamine supply on consumption of illicit drugs and alcohol	Coghlan & Goldsmid	2015	Grey Literature: Government Agency Report / Inquiry		Multiple States or Territories	NSW, QLD, SA, WA	Police detainees at participating DUMA data collection sites who reported using methamphetamine in the previous 12 months.	Government Agency Report	259	To assess whether methamphetamine users had previously experienced a period when methamphetamine was hard to get and whether this had affected the quantity of illicit drugs or alcohol they used at that time.	Addendum questions on the availability of methamphetamine were administered in addition to the usual DUMA self-report survey and urinalysis.	In conclusion, the findings suggest that harm minimisation may be realised among the methamphetamine-using population through policy and law enforcement efforts aimed at reducing methamphetamine supply. However, a significant proportion of detainees reported never experiencing a shortage of methamphetamine. This indicates that methamphetamine has remained readily available across Australia, despi…		Yes	No	No	Both Males and Females		Yes	Yes	No	No	No	No	No		No		No	No	No	No	No	No	No		No		No	Yes	No	No	Yes	No	No		No	No
1973	Methamphetamine in Brisbane: Perspectives from DUMA police detainees	Gannoni et al.,	2015	Grey Literature: Government Agency Report / Inquiry		QLD	N/A	Adult police custody detainees in Brisbane Police Watch House in quarter 1 and 2 of 2015.	Government Agency Report	381	To provide information on what methamphetamine is, the nature and extent of use among Brisbane police detainees, and details of the Brisbane amphetamine market.	An analysis of a subset of DUMA data collected exclusively from Brisbane Police Watch House.	In 2015, almost half of all police detainees (43%) at the Brisbane Police Watch House who provided urine samples to the DUMA program tested positive to methamphetamine. This is the highest recorded rate of methamphetamine use among Brisbane detainees in DUMA’s history.		Yes	No	No	Both Males and Females		Yes	Yes	No	No	No	No	No		No		No	No	No	No	No	No	No		No		No	No	No	No	Yes	No	No		No	No
1979	Findings from the DUMA program: Drink and drug driving among police detainees	Goldsmid et al.,	2015	Grey Literature: Government Agency Report / Inquiry		Multiple States or Territories	NSW, QLD, SA, WA	Police detainees at participating DUMA data collection sites in 2014 who self-reported driving in the past 12 months.	Government Agency Report	285	To examine whether the deterrence preconditions of a perceived likelihood of experiencing random roadside drug testing and perceived legitimacy of random roadside drug testing, via a recognised association between illicit drug use and impaired driving ability, are present in a police detainee sample.	Addendum questions on drink and drug driving were administered in addition to the usual DUMA self-report survey and urinalysis.	The findings suggest that detainees do perceive a risk related to drink and drug driving, in terms of impairment in driving ability and potential detection by police. These conditions are likely to result in deterrence from drink and drug driving for some detainees. However, there was marked variability in the strength of these relations across substances.		Yes	No	No	Both Males and Females		Yes	Yes	No	No	No	No	No		No		No	No	No	No	No	No	No		No		No	Yes	No	No	Yes	No	No		No	No
1992	Methamphetamine in Perth: Perspectives from DUMA police detainees	Patterson et al.,	2015	Grey Literature: Government Agency Report / Inquiry		WA	N/A	Police detainees in Perth watch house in quarter 1 and 2 of 2015.	Government Agency Report	1111	To provide information about what methamphetamine is, the nature and extent of use of methamphetamine among Perth police detainees, and details of the Perth methamphetamine market can assist police to identify risks to themselves and others.	A combination of a self-report survey detailing a range of criminal justice, demographic, drug use and drug market participation information and voluntary urinalysis.	In 2015, almost half of all police detainees (43%) at the Perth watch house who provided urine samples to the DUMA program tested positive to methamphetamine. This means that frontline police and watch house auxiliary staff are likely to be in regular contact with methamphetamine users.		Yes	No	Not Reported	Both Males and Females		Yes	Yes	No	No	No	No	No		No		No	No	No	No	No	No	No		No		No	No	No	No	Yes	No	No		No	No
2059	Findings from the DUMA program: Methamphetamine drug market trends	Coghlan & Goldsmid	2015	Grey Literature: Government Agency Report / Inquiry		Multiple States or Territories	NSW, QLD, SA, WA	Adult police detainees in one of the six DUMA data collection sites in 2014.	Government Agency Report	2310	To examine recent trends in the use, availability, purity and price of methamphetamine based on Australian police detainee reports obtained via the DUMA program in 2014.	A combination of a self-report survey detailing a range of criminal justice, demographic, drug use and drug market participation information and voluntary urinalysis.	An increasing number of police detainees have tested positive via urinalysis to methamphetamine since 2009. In 2014, 37 percent of police detainees tested positive. The upward trend in methamphetamine use among police detainees evidenced in the DUMA data is contrary to the reported prevalence of use in the general population, which has remained relatively stable.		Yes	No	No	Both Males and Females		Yes	Yes	No	No	No	No	No		No		No	No	No	No	No	No	No		No		No	No	No	No	Yes	No	No		No	No
2076	Methamphetamine in Adelaide: Perspectives from Police Detainees	Kapira et al.,	2015	Grey Literature: Government Agency Report / Inquiry		SA	N/A	Individuals in police custody at the Adelaide Watch House in the first half of 2015.	Government Agency Report	239	To describe the trends in methamphetamine usage among police detainees in Adelaide.	A combination of a self-report survey detailing a range of criminal justice, demographic, drug use and drug market participation information and voluntary urinalysis.	N/A		Yes	No	Not Reported	Both Males and Females		Yes	Yes	No	No	No	No	No		No		No	No	No	No	No	No	No		No		No	No	No	No	Yes	No	No		No	No
736	Homelessness and housing stress among police detainees: Results from the DUMA program	Payne et al.,	2015	Grey Literature: Government Agency Report / Inquiry		Multiple States or Territories	NSW, QLD, WA, SA, VIC, NT	Individuals in police custody at one of nine DUMA program data collection sites in the second quarter of 2011.	Government Agency Report	946	To examine the prevalence and nature of homelessness among a sample of police detainees.	A retrospective quantitative analysis of DUMA program data collected in 2011.	By expanding questioning around accommodation to include secondary and tertiary homelessness this study showed that the estimated prevalence of homelessness among police detainees to be 22%.		Yes	No	No	Both Males and Females		Yes	Yes	Yes	No	No	No	No		No		No	No	No	Yes	No	No	No		No		No	Yes	No	No	Yes	No	No		No	No
1401	Methamphetamine in Sydney: Perspectives from DUMA police detainees	Patterson et al.,	2016	Grey Literature: Government Agency Report / Inquiry		NSW	N/A	Individuals in police custody at one of the participating Sydney sites from 2014 to 2015.	Government Agency Report	171	To provide information on the nature and extent of use of methamphetamine among Sydney police detainees.	Retrospective analysis of data collected from the two Sydney based DUMA sites.	In 2015, a substantial proportion of detainees who provided urine samples to the DUMA program at both the Bankstown (29%) and Surry Hills police stations (53%) tested positive to methamphetamine.		Yes	No	No	Both Males and Females		Yes	Yes	No	No	No	No	No		No		No	No	No	No	No	No	No		No		No	No	No	No	Yes	No	No		No	No
2364	Drug Use Monitoring in Australia (DUMA): An expansion into the Pilbara, Western Australia	Gately et al.,	2016	Grey Literature: Government Agency Report / Inquiry		WA	N/A	Police detainees in Perth or South Hedland DUMA program data collection sites in 2012 and 2013.	Government Agency Report	260	To provide empirical evidence on the role of alcohol and other drugs, and a clear picture of the local drug market, in a remote regional town in Western Australia.	Data from Perth and South Hedland DUMA program data collection sites from 2012 and 2013 were compared with a focus on substance use and criminal behaviour.	The findings suggest the holistic approach to dealing with higher levels of substance use in the region should continue, with a focus on reducing demand through treatment and interventions, reducing alcohol supply through restrictions, and minimising the harm of high levels of alcohol use through education.		Yes	No	No	Both Males and Females		Yes	Yes	Yes	No	No	No	No		No		Yes	Yes	No	Yes	No	No	No		No		No	Yes	No	No	Yes	No	No		No	No
701	The nature of risk during interactions between the police and intoxicated offenders	Fuller & Goldsmid	2016	Grey Literature: Government Agency Report / Inquiry		Multiple States or Territories	Not Stated	Individuals who died in police custody between 2002 and 2011 with alcohol or illicit drugs in their system at the time of death based on the autopsy report.	Government Agency Report	41 including 9 that died in cells	To examine how intoxication influences the nature and magnitude of the risk associated with police officer/offender interactions.	Information contained in coroner's reports was extracted, coded and analysed qualitatively.	While the offenders’ intoxication was not the primary reason for their involvement with the police, intoxication is an important determinant of the level of risk inherent in the interaction. In line with previous research, these findings demonstrate that risk levels are related to intoxication via the effect of alcohol and other drugs on offenders’ behaviour and health.		No	Yes	Not Reported	Both Males and Females		Yes	Yes	No	No	No	No	No		No		No	No	No	No	No	No	No		No		No	Yes	No	No	Yes	No	No		Yes	No
720	Methamphetamine use and acquisitive crime: Evidence of a relationship	Goldsmid & Willis	2016	Grey Literature: Government Agency Report / Inquiry		Multiple States or Territories	NSW, QLD, SA, WA	Police detainees in one of five DUMA program data collection sites in quarter 3 and 4 of 2013.	Government Agency Report	1146	This paper examines the engagement in acquisitive crime, and perceived motivations for methamphetaminedriven crime, of a sample of Australian police detainees recruited in 2013 through the Drug Use Monitoring in Australia program.	A retrospective quantitative analysis of DUMA program data collected in 2013 was undertaken. Sociodemographic data from methamphetamine users were compared to non-users.	Methamphetamine users reported deriving a significantly higher proportion of their income from crime than non-users. Logistic regression analysis reveals the use of methamphetamine, heroin and/or cannabis predicts engagement in acquisitive crime when other drug use and polydrug use is controlled for.		Yes	No	Not Reported	Both Males and Females		Yes	Yes	Yes	No	No	No	No		No		No	Yes	No	No	No	No	No		No		No	Yes	No	No	Yes	Yes	No		No	No
A17	Operation Ross: An investigation into police conduct in the Ballarat Police Service Area	Independent Broad-based Anti-corruption Commission	2016	Grey Literature: Government Agency Report / Inquiry		VIC	N/A	All four women described in the investigation were victims of alleged excessive force by members of Ballarat Police Station. One while held in the cells, and three while visiting reception who were subsequently taken into custody.	Government Investigation or Inquiry	4	To investigate allegations of excessive force used against four women at the Ballarat watch house. To assess whether any human rights had been violated, and the appropriateness of internal reporting and handling by Victoria Police.	Public examination was undertaken at Ballarat Law Courts in May 2016. Statements taken from 13 witnesses involved in the cases.	IBAC made four recommendations to improve Victoria Police processes for handling complaints, enhancing officer training, and enhancing officer understanding of policy and guidelines of appropriate practice.		No	No	Not Reported	Both Males and Females		Yes	No	No	No	No	No	No		No		No	No	No	No	No	No	No		No		No	Yes	No	No	No	No	No		No	No
A18	Managing intoxicated offenders: Best practice in responding to individuals affected by drugs and alcohol	Fuller et al.,	2016	Grey Literature: Government Agency Report / Inquiry		Multiple States or Territories	NSW, QLD, SA, WA	Multiple populations are discussed in this report. Firstly, individuals that have died in police custody between 2002 and 2011 while intoxicated with drugs or alcohol. Secondly, detainees interviewed through the DUMA program in 2014 whose data could be correlated with police records.	Government Agency Report	The cases of 41 individuals who died in custody is reviewed including 12 that died in the watch house. Quantitative analysis of DUMA program data of 216 detainees is also included.	To enhance the understanding of effective strategies to manage intoxicated offenders in custody and to develop a best practice framework to guide police practice.	Authors undertook a broad range of methods in this report. Police policies and procedures in NSW, QLD, WA, and SA were examined qualitatively. Quantitative and qualitative analyses were completed for publicly available coroner's reports for 2002 - 2011, where the individual dies in police custody, had alcohol or drugs in their system, and did not die as part of a motor vehicle pursuit. Quantitati…	Most individuals in police custody have alcohol or other drugs in their system, to some degree. While in custody, police officers are responsible for the safety and wellbeing of offenders and this duty of care includes managing intoxication and withdrawal-related risks. The research team proposed the CALM framework to assist police identify and manage the risks associated with intoxication and wi…		Yes	Yes	No	Both Males and Females		Yes	Yes	No	No	No	No	No		No		No	No	No	No	No	No	No		No		No	Yes	No	No	Yes	No	No		Yes	No
735	Readiness to change drug use and help-seeking intentions of police detainees: Findings from the DUMA program	Gannoni & Goldsmid	2017	Grey Literature: Government Agency Report / Inquiry		Multiple States or Territories	NSW, QLD, SA, WA	Adult police detainees in one of four DUMA program data collection sites in the second quarter of 2014 who reported the use of at least one drug in the previous 12 months.	Government Agency Report	321	To explore the readiness to change drug use and help-seeking intentions of Australian police detainees with drug problems.	Addendum questions on drug dependence and readiness to change were administered in addition to the usual DUMA self-report survey and urinalysis. Dependence was measured with the MINI Plus tool, readiness to change was assessed with the RCQ-D tool, and help seeking intentions were assessed with the GHSQ tool.	The analysis revealed those detainees most in need of drug treatment were also those most ready to change their drug use. The findings serve as a reminder of the need and desire for interventions for drug abuse among the police detainee population, and have implications for the development of intervention strategies aimed at reducing drug use among offender populations.		Yes	No	No	Both Males and Females		Yes	Yes	Yes	No	No	No	No		No		Yes	Yes	No	Yes	No	No	No		No		No	No	No	No	Yes	No	No		No	No
A1	Police use of force in Queensland watch-houses	The State of Queensland (Crime and Corruption Commission)	2017	Grey Literature: Government Agency Report / Inquiry		QLD	N/A	The population assessed in the CCTV component of the report, were detainees at one of 5 police watch houses across Queensland, including one located in a Indigenous community.	Government Investigation or Inquiry	A subset of the investigation involved reporting on detainees using CCTV - the entrance of 331 detainees into watch-houses was reviewed in this section. .	To improve understanding of the nature and frequency of force being used by officers in Queensland watch-houses, examine injuries to people detained in a watch-house resulting from the use of force and assess compliance with Queensland Police Service (QPS) use of force and injury reporting requirements.	Investigators examined closed circuit televsion (CCTV) footage from five watch-houses, reviewed Queensland Police Service administrative data, and Crime and Corruption Commission allegations.	The report found that on average, 3 out of every 10 detainees experienced some use of force at the front charge counter, and that a considerable proportion of the uses of force involved compliant detainees. No detainee injuries were identified by the review, but 6 recommendations for improvement were made to Queensland Police Service.		No	No	No	Both Males and Females		Yes	Yes	No	No	No	No	No		No		No	No	No	No	No	No	No		No		No	Yes	No	No	Yes	No	No		No	No
A3	Chapter 25 The path into detention In Report of the Royal Commission and Board of Inquiry Into the Protection and Detention of Children in the Northern Territory Volume 2B,	White & Gooda	2017	Grey Literature: Government Agency Report / Inquiry		NSW	N/A	Juveniles in the Northern Territory	Government Investigation or Inquiry	N/A	To assess how children were treated in detention centres in the Northern Territory and to also look into the welfare system in the Northern Territory.	A royal commission including submissions, interviews, and inspections. The section on arrest and police custody included descriptions of and inspections of watch-houses.	Chapter 25 includes 43 recommendations across police, diversion, bail and court treatment for juveniles.		No	No	Yes	Both Males and Females		Yes	Yes	Yes	No	No	No	No		No		No	No	No	No	No	No	Yes		No		No	Yes	No	Yes	Yes	No	Yes		No	No
1917	National Deaths in Custody Program: Deaths in custody in Australia 2013–14 and 2014–15	Ticehurst et al.,	2018	Grey Literature: Government Agency Report / Inquiry		Multiple States or Territories	NSW, VIC, QLD, WA, SA, NT	Individuals who died while in custody (police or prison), or who died while police or custodial officers attempted to detain them in from 2013 to 2015	Government Agency Surveillance Report	34 deaths occurred in police custody and custody-related operations, of which 21 were category 1 deaths and 3 death occurred in police cell.	To provide the latest information on deaths in custody in Australia for the years 2013-14 and 2014-15.	Data collected by the National Deaths in Custody Monitoring and Research Program for the years 2013-14 and 2014-15 are summarised and presented in tables and figures.	In 2013–14 the number of deaths in police custody and custody-related operations was the lowest in 26 years for both Indigenous and non-Indigenous people, with numbers increasing again slightly in 2014–15.		No	Yes	Not Reported	Both Males and Females		Yes	Yes	Yes	No	No	No	No		No		No	No	No	No	No	No	No		No		No	No	No	No	No	No	No		No	No
1996	The heroin market: police detainee perspectives	Patterson & Sullivan	2018	Grey Literature: Government Agency Report / Inquiry		Multiple States or Territories	NSW, QLD, SA, WA	Adult police detainees held in participating sites in Brisbane, Adelaide, Perth and Sydney who reported using heroin in the previous 12 months.	Government Agency Report	521	To report on the trends in heroin use among police detainees.	A combination of a self-report survey detailing a range of criminal justice, demographic, drug use and drug market participation information and voluntary urinalysis.	Although heroin use among police detainees continues to decrease, detainee comments and ratings of availability in 2015–16 indicate that heroin is becoming more readily available in the illicit drug market, demonstrating the importance of continuing to monitor trends in its use.		Yes	No	No	Both Males and Females		Yes	No	No	No	No	No	No		No		No	No	No	No	No	No	No		No		No	No	No	No	Yes	No	No		No	No
1997	The cannabis market: police detainee perspectives	Patterson & Sullivan	2018	Grey Literature: Government Agency Report / Inquiry		Multiple States or Territories	NSW, QLD, SA, WA	Adult police detainees held in participating sites in Brisbane, Adelaide, Perth and Sydney who reported using cannabis in the previous 12 months.	Government Agency Report	2559	To report on the trends in cannabis use among police detainees.	A combination of a self-report survey detailing a range of criminal justice, demographic, drug use and drug market participation information and voluntary urinalysis.	Despite a general decline in cannabis use, the continuing popularity of cannabis among the police detainee population indicates a need to understand the nature and extent of use.		Yes	No	No	Both Males and Females		Yes	No	No	No	No	No	No		No		No	No	No	No	No	No	No		No		No	No	No	No	Yes	No	No		No	No
2011	Fentanyl use by police detainees remains unchanged	Sullivan & Patterson	2018	Grey Literature: Government Agency Report / Inquiry		Multiple States or Territories	NSW, QLD, SA, WA	Police detainees at participating DUMA data collection sites who reported using pharmaceutical opioids.	Government Agency Report	1044	To provide new data on the prevalence of fentanyl use among a sample of Australian police detainees.	Addendum questions on pharmaceutical opioid use were administered in addition to the usual DUMA self-report survey and urinalysis.	The percentage of police detainees reporting fentanyl use in the last 12 months appears unchanged at 3% from the previous time it was measured in 2016.		Yes	No	No	Both Males and Females		Yes	Yes	Yes	No	No	No	No		No		No	Yes	No	No	No	No	No		No		Yes	Yes	No	No	Yes	No	No		No	No
2012	The ecstasy market: police detainee perspectives	Sullivan & Patterson	2018	Grey Literature: Government Agency Report / Inquiry		Multiple States or Territories	NSW, QLD, SA, WA	Adult police detainees in DUMA data collection sites between January 2015 and December 2016.	Government Agency Report	4400	To provide new data on ecstasy use among a sample of Australian police detainees.	A retrospective analysis of DUMA data including the results of self-report surveys and urinalysis.	About one-sixth of detainees reported they had recently used ecstasy, although only two percent reported dependence. On average in 2015–16, recent users reported using ecstasy three days out of the last 30 days before detention and, on these days, their average consumption was one gram of ecstasy.		Yes	No	No	Both Males and Females		Yes	No	No	No	No	No	No		No		No	No	No	No	No	No	No		No		No	No	No	No	Yes	No	No		No	No
2013	The methamphetamine market: police detainee perspectives	Ticehurst & Sullivan	2018	Grey Literature: Government Agency Report / Inquiry		Multiple States or Territories	NSW, QLD, SA, WA	Adult police detainees in DUMA data collection sites between January 2015 and December 2016.	Government Agency Report	4400	To provide new data on methamphetamine use among a sample of Australian police detainees.	A retrospective analysis of DUMA data including the results of self-report surveys and urinalysis.	In 2015–16, most police detainees reported that they had used methamphetamine in the previous 12 months, and the majority of these had used the drug in the last 30 days. More than half of the detainees who reported use in the previous 12 months reported injecting the drug. Forty_x0002_two percent of detainees who had used methamphetamine in the previous 12 months also reported being dependent.		Yes	No	No	Both Males and Females		Yes	No	No	No	No	No	No		No		No	No	No	No	No	No	No		No		No	No	No	No	Yes	No	No		No	No
2101	Polydrug use among police detainees	Patterson et al.,	2018	Grey Literature: Government Agency Report / Inquiry		Multiple States or Territories	NSW, QLD, SA, WA	Adult police detainees at DUMA program data collection sites in 2016.	Government Agency Report	2199	To investigate the extent of polydrug use and recent polydrug trends among police detainees.	A retrospective quantitative analysis of a subset of DUMA program data on polydrug use.	Urinalysis data indicated that detainees under-reported polydrug use, suggesting that more detainees may be at risk of the harms associated with polydrug use than survey data suggest.		Yes	No	No	Not Reported		No	No	No	No	No	No	No		No		No	No	No	No	No	No	No		No		No	No	No	No	Yes	No	No		No	No
2102	Drug use monitoring in Australia: 2015 and 2016 report on drug use among police detainees	Patterson et al.,	2018	Grey Literature: Government Agency Report / Inquiry		Multiple States or Territories	NSW, QLD, SA, WA	Individuals in police custody in one of the five DUMA data collection sites in 2015 and 2016.	Government Agency Surveillance Report	4445	To describe the key results from the DUMA program data collected during 2015 and 2016.	A combination of a self-report survey detailing a range of criminal justice, demographic, drug use and drug market participation information and voluntary urinalysis.	N/A		Yes	No	Yes	Both Males and Females		Yes	Yes	Yes	No	No	No	No		No		Yes	Yes	No	Yes	No	No	Yes		No		No	Yes	No	No	Yes	Yes	No		No	No
2108	Prescription opioid use among Australian police detainees	Sullivan et al.,	2018	Grey Literature: Government Agency Report / Inquiry		Multiple States or Territories	NSW, QLD, SA, WA	Police detainees at one of four DUMA program data collection sites in 2016 that administered the addendum question on prescription drug use.	Government Agency Report	389	To assess how prevalent non-medical prescription opioid use among Australian police detainees is, which opioids are used, and what the characteristics of users are.	Addendum questions on prescription drug use were administered in addition to the usual DUMA self-report survey and urinalysis.	One-quarter of detainees had used prescription opioids in the last 12 months and 71 percent of these users had sourced or diverted at least some of their opioids illegitimately. Detainees who reported recent non-medical use of prescription opioids were more likely to be male and were, on average, slightly older than those reporting prescribed-use only and those reporting use of other illicit drug…		Yes	No	No	Both Males and Females		Yes	Yes	Yes	No	No	No	No		No		No	No	No	No	No	No	No		No		No	No	No	No	Yes	No	No		No	No
2140	Inspection of 24-hour court cells in NSW	Inspector of Custodial Services	2018	Grey Literature: Government Agency Report / Inquiry		NSW	N/A	N/A	Government Investigation or Inquiry	N/A	To report on inspections completed in 2017 of all 24-hour court cells managed by Corrective Services NSW.	Onsite visits to each court cell facility were completed between May and June 2017. Investigators conducted interviews with management, police officers, custodial officers, nurses, detainees, and the NSW Ombudsman. Data from Custodial Services NSW and Justice Health and Forensic Mental Health Network was also used as part of the review.	This report makes 37 recommendations regarding the duration of admission, the conditions, the access to healthcare, and the maintenance of court cells in NSW.		No	No	Not Reported	Both Males and Females		No	No	Yes	No	No	No	No		No		No	No	No	No	No	No	No		No		Yes	No	Yes	Yes	No	No	No		Yes	No
749	Use and misuse of prescription drugs among police detainees	Patterson et al.,	2018	Grey Literature: Government Agency Report / Inquiry		Multiple States or Territories	NSW, QLD, SA, WA	Adults in police custody at DUMA program data collection sites in January and February 2016.	Government Agency Report	386	To examine the patterns of prescription drug use among a sample of police detainees.	Addendum questions on prescription drug use were administered in addition to the usual DUMA self-report survey and urinalysis. Associations between prescription drug use and offending was then explored.	This paper provides additional evidence that non-medical prescription drug use is an important issue in Australia, disproportionately affecting police detainees. Forty percent of detainees had used prescription drugs non-medically in the previous 12 months, a level eight times higher than the level at which the Australian population reports non-medical use of pharmaceuticals, including prescripti…		Yes	No	No	Both Males and Females		Yes	Yes	Yes	No	No	No	No		No		No	Yes	No	No	No	No	Yes		No		No	No	No	No	Yes	No	No		No	No
1423	Is alcohol and energy drink consumption associated with antisocial behaviour?	Sullivan & English	2019	Grey Literature: Government Agency Report / Inquiry		Multiple States or Territories	NSW, QLD, SA, WA	Individuals in police custody at DUMA data collection sites in 2017.	Government Agency Report	459	To investigate the the extent to which detainees reported having drunk alcohol and energy drinks at high-risk levels, and compared this with the high-risk drinking of detainees who reported having consumed alcohol but not energy drinks.	Addendum questions on alcohol and energy drink consumption were administered in addition to the usual DUMA self-report survey and urinalysis.	Detainees engage in harmful behaviours, including criminal offences, while they drink alcohol and while they drink alcohol mixed with energy drinks. The high-risk drinking and other harmful behaviours that many in the sample reported reinforce the importance of court-based and mandated referral pathways into drug treatment, and prison-based alcohol treatment.		Yes	No	Yes	Both Males and Females		Yes	Yes	Yes	No	No	No	No		No		No	Yes	No	Yes	No	No	No		No		No	Yes	No	Yes	Yes	No	No		No	No
1836	Drug use monitoring in Australia: Drug use among police detainees, 2017	Patterson et al.,	2019	Grey Literature: Government Agency Report / Inquiry		Multiple States or Territories	NSW, QLD, SA, WA	Police detainees in one of the five DUMA data collection sites in 2017.	Government Agency Surveillance Report	2293	To report on the results of DUMA data collected in 2017.	A combination of a self-report survey detailing a range of criminal justice, demographic, drug use and drug market participation information and voluntary urinalysis.	N/A		Yes	No	No	Both Males and Females		Yes	Yes	Yes	No	No	No	No		No		Yes	Yes	No	Yes	No	No	Yes		No		No	Yes	No	No	Yes	No	No		No	No
1879	National Deaths in Custody Program: Deaths in custody in Australia 2015–16	Gannoni & Bricknell	2019	Grey Literature: Government Agency Report / Inquiry		Multiple States or Territories	NSW, WA, QLD, SA, VIC, TAS, NT	Individuals who died while in custody (police or prison), or who died while police or custodial officers attempted to detain them in 2015-16	Government Agency Surveillance Report	20 deaths occurred in police custody and custody-related operations, of which 14 were category 1 deaths, and 0 occurred in cells.	To provide the latest information on deaths in custody in Australia for the years 2015-16.	Data collected by the National Deaths in Custody Monitoring and Research Program for the year 2015-16 is summarised and presented in tables and figures.	N/A		No	Yes	Not Reported	Both Males and Females		Yes	Yes	Yes	No	No	No	No		No		No	No	No	No	No	No	No		No		No	No	No	No	No	No	No		No	No
1880	National Deaths in Custody Program: Deaths in custody in Australia 2016–17	Gannoni & Bricknell	2019	Grey Literature: Government Agency Report / Inquiry		Multiple States or Territories	NSW, QLD, WA, SA, NT	Individuals who died while in custody (police or prison), or who died while police or custodial officers attempted to detain them in 2016-17	Government Agency Surveillance Report	17 deaths occurred in police custody and custody-related operations, of which 10 were category 1 deaths and one death occurred in a cell.	To provide the latest information on deaths in custody in Australia for the years 2016-17.	Data collected by the National Deaths in Custody Monitoring and Research Program for the year 2015-16 is summarised and presented in tables and figures.	N/A		No	Yes	Not Reported	Both Males and Females		Yes	Yes	Yes	No	No	No	No		No		No	No	No	No	No	No	No		No		No	No	No	No	No	No	No		No	No
1976	Indigenous deaths in custody: 25 years since the Royal Commission into Aboriginal Deaths in Custody	Gannoni & Bricknell	2019	Grey Literature: Government Agency Report / Inquiry		Multiple States or Territories	NSW, VIC, QLD, WA, SA, TAS, ACT, NT, External Australian Territory	Individuals who died while in custody (police, or prison detention), or who died while police or custodial officers attempted to detain them from the 1991-92 financial year to 2015-16.	Government Agency Surveillance Report	2044 deaths in custody were included in the analysis. 744 deaths occurred in police custody including the 146 deaths of Indigenous detainees. Of these, 64 were category 1 deaths.	To provide a picture of trends and characteristics of Indigenous deaths in prison and police custody in the 25 years since the RCIADIC.	A retrospective analysis of data from the NDICP database	In 1991, the RCIADIC concluded Indigenous people were no more likely to die in custody than non-Indigenous people but were significantly more likely to be arrested and imprisoned. The same remains true today.		No	Yes	Not Reported	Both Males and Females		Yes	Yes	Yes	No	No	No	No		No		No	No	No	No	No	No	No		No		No	No	No	No	No	No	No		No	No
2016	Drug use monitoring in Australia: Drug use among police detainees, 2018	Voce & Sullivan	2019	Grey Literature: Government Agency Report / Inquiry		Multiple States or Territories	NSW, QLD, SA, WA	Police detainees in one of the five DUMA data collection sites in 2018.	Government Agency Surveillance Report	2418	To describes drug use, drug market participation and the extent to which police detainees’ alleged offences were related to drug or alcohol use.	A combination of a self-report survey detailing a range of criminal justice, demographic, drug use and drug market participation information and voluntary urinalysis.	N/A		Yes	No	No	Both Males and Females		Yes	Yes	Yes	No	No	No	No		No		Yes	Yes	No	Yes	No	No	Yes		No		No	Yes	No	No	Yes	No	No		No	No
A19	Findings from the DUMA program: Impact of reduced cannabis supply on the consumption of illicit drugs and alcohol	Goldsmid	2019	Grey Literature: Government Agency Report / Inquiry		Multiple States or Territories	WA, QLD, SA, NSW	Detainees in DUMA program data collection sites in quarter 3 of 2013 that indicated cannabis use in the previous 12 months.	Government Agency Report	277	To examine retrospective self-reports from cannabis users of the impact that periods of reduced cannabis supply had on their consumption of cannabis, alcohol and other illicit drugs.	Addendum questions on the cannabis market were administered in addition to the usual DUMA self-report survey and urinalysis.A quantitative analysis was then completed.	In terms of harm minimisation, supply-reduction approaches to cannabis appear to have merit. The majority of cannabis-using detainees reported when periods of reduced cannabis supply have been experienced they either reduced consumption or abstained from cannabis.		Yes	No	Not Reported	Both Males and Females		Yes	Yes	No	No	No	No	No		No		No	No	No	No	No	No	No		No		No	Yes	No	No	Yes	No	No		No	No
A20	Findings from the DUMA program: The influence of cannabis dependency and use on criminal offending, through the eyes of police detainees	Goldsmid	2019	Grey Literature: Government Agency Report / Inquiry		Multiple States or Territories	WA, QLD, SA, NSW	Individuals in police custody at one of five DUMA program data collection sites in 2013.	Government Agency Report	1149	To report on the demographic characteristics and drug use findings of cannabis users captured in the 2013 DUMA program.	A retrospective quantitative analysis of DUMA program data collected in 2013 is completed. Data was collected using the usual DUMA self-report survey and urinalysis.	There appears to be a high degree of unmet need for treatment for cannabis dependency among Australian detainees. Almost all detainees who self-reported cannabis dependency also reported recent cannabis use.		Yes	No	Not Reported	Both Males and Females		No	No	No	No	No	No	No		No		No	No	No	No	No	No	No		No		No	No	No	No	Yes	No	No		No	No
1867	Deaths in custody in Australia 2018–19	Doherty & Bricknell	2020	Grey Literature: Government Agency Report / Inquiry		Multiple States or Territories	WA, NSW, VIC, QLD, SA, TAS	Individuals who have died while in custody (police or prison), or who have died while police or custodial officers attempted to detain them in 2018-19.	Government Agency Surveillance Report	24 deaths in police custody and custody-related operations including 16 category 1 deaths, but none of the deaths occurred inside cells for this reporting period.	To provide the latest information on deaths in custody in Australia for the years 2018-19.	Data collected by the National Deaths in Custody Monitoring and Research Program for the year 2018-19 is summarised and presented in tables and figures.	N/A		No	Yes	No	Both Males and Females		Yes	Yes	Yes	No	No	No	No		No		No	No	No	No	No	No	No		No		No	No	No	No	No	No	No		No	No
1868	Deaths in custody in Australia 2017–18	Doherty & Bricknell	2020	Grey Literature: Government Agency Report / Inquiry		Multiple States or Territories	NSW, VIC, QLD, WA, SA, ACT	Individuals who have died while in custody (police or prison), or who have died while police or custodial officers attempted to detain them in 2017-18.	Government Agency Surveillance Report	21 deaths in police custody and custody-related operations including 17 category 1 deaths and 3 deaths that occurred inside police cells.	To provide the latest information on deaths in custody in Australia for the years 2017-18.	Data collected by the National Deaths in Custody Monitoring and Research Program for the year 2017-18 is summarised and presented in tables and figures.	N/A		No	Yes	No	Both Males and Females		Yes	Yes	Yes	No	No	No	No		No		No	No	No	No	No	No	No		No		No	No	No	No	No	No	No		No	No
1967	How and where police detainees obtain methamphetamine	Doherty & Sullivan	2020	Grey Literature: Government Agency Report / Inquiry		Multiple States or Territories	NSW, QLD, WA	Police detainees aged 18 and over at participating DUMA data collection sites who self-reported using methamphetamine in the past 12 months.	Government Agency Report	672	This study seeks to understand the types of markets from which a group of drug users in Australia obtain methamphetamine, and how this varies according to demographic factors and patterns of use.	Addendum questions on where methamphetamine was sourced from were administered in addition to the usual DUMA self-report survey and urinalysis.	The findings suggest detainees most commonly obtained methamphetamine through closed drug markets using social supply. However, detainees with more harmful patterns of use also commonly used semi-open markets.		Yes	No	No	Both Males and Females		Yes	Yes	Yes	No	No	No	No		No		No	No	No	No	No	No	No		No		No	No	No	No	Yes	No	No		No	No
2017	Why Australian police detainees choose to use (or not use) non-prescribed fentanyl	Voce & Sullivan	2020	Grey Literature: Government Agency Report / Inquiry		Multiple States or Territories	NSW, QLD, SA, WA	Police detainees in DUMA data collection sites in July and August 2019 that were administered the addendum questions on fentanyl use.	Government Agency Report	566	To better understand the motivations of Australian police detainees who use non-prescribed fentanyl.	Addendum questions on fentanyl use were administered in addition to the usual DUMA self-report survey and urinalysis.	This study suggests non-prescribed fentanyl use is driven by the same motivations underlying other forms of illicit drug use, particularly a desire for intoxication, easing withdrawal from other drugs, and self-medicating physical and psychological distress.		Yes	No	Not Reported	Both Males and Females		Yes	Yes	Yes	No	No	No	No		No		No	Yes	No	No	No	No	No		No		No	No	No	No	Yes	No	No		Yes	No
2018	Is there fentanyl contamination in the Australian illicit drug market?	Voce & Sullivan	2020	Grey Literature: Government Agency Report / Inquiry		Multiple States or Territories	NSW, QLD, SA, WA	Police detainees in DUMA data collection sites in July and August 2019 that were administered the addendum questions on fentanyl use.	Government Agency Report	566	To investigate fentanyl use among police detainees participating in the Drug Use Monitoring in Australia program.	Addendum questions on fentanyl use were administered in addition to the usual DUMA self-report survey and urinalysis.	These results provide an early warning of possible unintended fentanyl use in Australia, particularly among people who use other illicit drugs. The study also provides evidence of the combined use of fentanyl and methamphetamine, which may represent intentional use of fentanyl to ease withdrawal symptoms or to produce an intense high.		Yes	No	Not Reported	Both Males and Females		Yes	Yes	Yes	No	No	No	No		No		No	No	No	No	No	No	No		No		No	Yes	No	No	Yes	No	No		No	No
2109	The social supply of pharmaceutical opioids	Sullivan & Voce	2020	Grey Literature: Government Agency Report / Inquiry		Multiple States or Territories	NSW, QLD, SA, WA	Adult police detainees in one of five DUMA program data collection sites that administered the addendum questions on pharmaceutical opioid use in 2018.	Government Agency Report	1195	To explore the prevalence, predictors and nature of the ‘social supply’ of pharmaceutical opioids among police detainees.	Addendum questions on pharmaceutical opioid use were administered in addition to the usual DUMA self-report survey and urinalysis.	More than half of the police detainees who had used pharmaceutical opioids for non-medical purposes in the past 12 months had accessed these drugs through social supply. Almost all of these individuals had sourced the opioids from family and friends for free, and a smaller number had swapped other drugs for them. A substantial proportion of detainees also bought pharmaceutical opioids from family…		Yes	No	No	Both Males and Females		Yes	Yes	Yes	No	No	No	No		No		No	No	No	No	No	No	No		No		No	No	No	No	Yes	No	No		No	No
2116	COVID-19 pandemic constricts methamphetamine supply in Perth	Voce et al.,	2020	Grey Literature: Government Agency Report / Inquiry		WA	N/A	Individuals in police custody in Perth in Q2 of 2020.	Government Agency Report	145	To examine the methamphetamine market and prevalence of methamphetamine use in Perth during the COVID-19 pandemic.	Data collection from individuals in police custody in Perth through the DUMA program were compared to historical DUMA data from 2017-19.	This study suggests the unprecedented economic and social impacts of the COVID-19 pandemic in Australia may have had significant consequences for Perth’s methamphetamine market. Detainees reported that methamphetamine had become extremely difficult to source in Perth, with fewer dealers selling or sharing the drug.		Yes	No	Not Reported	Not Reported		No	No	No	No	No	No	No		No		No	No	No	No	No	No	No		No		No	No	No	No	Yes	No	No		No	No
758	Methamphetamine dependence and domestic violence among police detainees	Morgan & Gannoni	2020	Grey Literature: Government Agency Report / Inquiry		Multiple States or Territories	NSW, NT, QLD, SA, VIC, WA	Male police detainees in one of eight DUMA program data collection sites in the fourth quarter of 2012 who reported being in a relationship.	Government Agency Report	351	To explore the relationship between methamphetamine dependence and domestic violence among male police detainees.	Addendum questions on domestic violence were administered in addition to the usual DUMA self-report survey and urinalysis. A subset of addendum respondents (males) answers were then analysed using multivariate logistic regression.	Overall, rates of self-reported domestic violence among drug dependent detainees were very high, with close to two-thirds of methamphetamine dependent detainees reporting that they had been abusive towards a current or former partner in the previous 12 months. The likelihood of recent domestic violence was significantly higher for methamphetamine dependent detainees than for detainees who had use…		Yes	No	Not Reported	Males only		No	Yes	Yes	No	No	No	No		No		Yes	Yes	No	No	No	No	Yes		No		No	Yes	No	No	Yes	No	No		No	No
A8	Drug Use Monitoring in Australia: Drug use among police detainees, 2019	Doherty & Sullivan	2020	Grey Literature: Government Agency Report / Inquiry		Multiple States or Territories	NSW, QLD, SA, WA	Adult police detainees in one of five DUMA program data collection sites in 2019.	Government Agency Surveillance Report	2230	To describe the key results from the DUMA program data collected during 2019.	A combination of a self-report survey detailing a range of criminal justice, demographic, drug use and drug market participation information and voluntary urinalysis.	N/A		Yes	No	No	Both Males and Females		Yes	Yes	Yes	No	No	No	No		No		Yes	Yes	No	Yes	No	No	Yes		No		No	Yes	No	No	Yes	No	No		No	No
1869	Deaths in custody in Australia 2019–20	Doherty & Sullivan	2021	Grey Literature: Government Agency Report / Inquiry		Multiple States or Territories	NSW, VIC, QLD, WA, TAS, NT	Individuals who have died while in custody (police or prison), or who have died while police or custodial officers attempted to detain them in 2019-20.	Government Agency Surveillance Report	24 deaths in police custody and custody-related operations including 20 category 1 deaths and none of the deaths occurred in cells.	To provide the latest information on deaths in custody in Australia for the years 2019-20.	Data collected by the National Deaths in Custody Monitoring and Research Program for the year 2019-20 is summarised and presented in tables and figures.	N/A		No	Yes	No	Both Males and Females		Yes	Yes	Yes	No	No	No	No		No		No	No	No	No	No	No	No		No		No	No	No	No	No	No	No		No	No
1870	Impact of the COVID-19 pandemic on cannabis demand and supply in Australia	Doherty et al.,	2021	Grey Literature: Government Agency Report / Inquiry		Multiple States or Territories	NSW, QLD, SA, WA	Police detainees in participating sites in Perth, Brisbane, Adelaide and Sydney in July and August 2020.	Government Agency Report	446	To examine the impact of the COVID-19 pandemic on cannabis demand and supply in Australia.	Addendum questions on COVID-19 were administered in addition to the usual DUMA self-report survey and urinalysis.	This study suggested that overall cannabis availability and price did not change substantially but, the amount of cannabis consumed appeared to increase.		Yes	No	Not Reported	Both Males and Females		Yes	Yes	Yes	No	No	No	No		No		No	No	No	No	No	No	No		No		No	No	No	No	Yes	No	No		No	No
4181	Deaths in custody in Australia 2020–21	Doherty	2021	Grey Literature: Government Agency Report / Inquiry		Multiple States or Territories	NSW, QLD, VIC, TAS	Individuals who died while in custody (police, or prison detention), or who died while police or custodial officers attempted to detain them in 2020-21.	Government Agency Surveillance Report	16 deaths in police custody including 11 category 1 deaths. No deaths occurred in cells.	To present detailed tabulated information on deaths in custody in Australia for the year 2020-21 and to provide jurisdictional breakdowns for comparative purposes.	Data collected by the National Deaths in Custody Monitoring and Research Program for the year 2020-21 are summarised and presented in tables and figures.	N/A		No	Yes	Not Reported	Both Males and Females		Yes	Yes	Yes	No	No	No	No		No		No	No	No	No	No	No	No		No		No	No	No	No	No	No	No		No	No
A9	Drug use monitoring in Australia: Drug use among police detainees, 2020	Voce & Sullivan	2021	Grey Literature: Government Agency Report / Inquiry		Multiple States or Territories	NSW, QLD, SA, WA	Adult police detainees in one of five DUMA program data collection sites in 2020.	Government Agency Surveillance Report	1754	To describe the key results from the DUMA program data collected during 2020.	A combination of a self-report survey detailing a range of criminal justice, demographic, drug use and drug market participation information and voluntary urinalysis.	N/A		Yes	No	No	Both Males and Females		Yes	Yes	Yes	No	No	No	No		No		No	No	No	No	No	No	No		No		No	Yes	No	No	Yes	No	No		No	No
4106	Deaths in custody in Australia 2021-22	McAlister & Bricknell	2022	Grey Literature: Government Agency Report / Inquiry		Multiple States or Territories	NSW, QLD, VIC, WA, SA	Individuals who died while in custody (police, or prison detention), or who died while police or custodial officers attempted to detain them in 2021-2022.	Government Agency Surveillance Report	22 deaths in police custody including 18 category 1 deaths. 3 deaths occurred in cells.	To present detailed tabulated information on deaths in custody in Australia for the year 2021-22 and to provide jurisdictional breakdowns for comparative purposes.	Data collected by the National Deaths in Custody Monitoring and Research Program for the year 2021-22 are summarised and presented in tables and figures.	N/A		No	Yes	No	Both Males and Females		Yes	Yes	Yes	No	No	No	No		No		No	No	No	No	No	No	No		No		No	No	No	No	No	No	No		No	No
A10	Drug use monitoring in Australia: Drug use among police detainees, 2021	Voce & Sullivan	2022	Grey Literature: Government Agency Report / Inquiry		Multiple States or Territories	NSW, QLD, SA, WA	Adult police detainees in one of five DUMA program data collection sites in 2021.	Government Agency Surveillance Report	2223	To describe the key results from the DUMA program data collected during 2021.	A combination of a self-report survey detailing a range of criminal justice, demographic, drug use and drug market participation information and voluntary urinalysis.	N/A		Yes	No	No	Both Males and Females		Yes	Yes	Yes	No	No	No	No		No		No	No	No	No	No	No	No		No		No	Yes	No	No	Yes	No	No		No	No
A13	Operation Kimbla: Report to the parliament pursuant to section 132 law enforcement conduct commission Act 2016	Law Enforcement Conduct Commission	2022	Grey Literature: Government Agency Report / Inquiry		NSW	N/A	An indigenous juvenile in police custody in NSW (exact site undisclosed).	Government Investigation or Inquiry	1	This document reports on the Law Enforcement Conduct Commission's investigation (Operation Kimbla) of the treatment on a young Indigenous person in police cells.	Review of CCTV and interview of involved officers.	One officer was found to be engaged in serious misconduct in his treatment of the civilian.		No	No	Yes	N/A		Yes	Yes	Yes	No	No	No	No		No		No	No	No	No	No	No	No		No		No	No	No	No	No	No	No		Yes	No
A15	Independent review into investigations of police-related deaths, and domestic and family violence deaths in Queensland	Mazerolle et al.,	2022	Grey Literature: NGO Report / Inquiry		QLD	N/A	One section of this report contains data on individuals that have died in police custody in Queensland.	NGO or Independent Report / Inquiry	The report includes discussion of 34 deaths in police custody in Queensland between 2011 and 2021, and 43 coroners reports of either deaths in police custody or police operations between 2012 and 2019.	This report was commissioned in response to the State Coroner’s recommendation that current arrangements for investigating deaths in police custody (DIC) or deaths in the course of police operations (DIPO) should be reviewed. The primary concern raised is whether police should investigate the actions and conduct of other police. A second focus was included in the review that tasked the review tea…	A broad methodological approach was taken combining quantitative and qualitative social science approaches and legal and policy analysis. Data gathered and analysed included relevant policies, procedures, coronial reports, inquiry reports, stakeholder interviews and analysis of all in scope death investigations including those with prior police contacts where relevant.	Interviews with stakeholders and thematic review of coronial reports show that people generally view the Ethical Standards Command investigations to be of a high standard. However, the perception of ‘police investigating police’ is regarded as not acceptable to the community. The authors also found that the separate roles of the Ethical Standards Command, Crime Corruption Commission, and Coroner …		No	No	Yes	Both Males and Females		Yes	Yes	Yes	No	No	No	No		No		No	No	No	No	No	No	No		No		No	No	No	No	No	No	No		No	No
4107	Deaths in custody in Australia 2022–23	McAlister et al.,	2023	Grey Literature: Government Agency Report / Inquiry		Multiple States or Territories	NSW, SA, QLD, VIC, WA, TAS	Individuals who died while in custody (police, or prison detention), or who died while police or custodial officers attempted to detain them in 2022-2023.	Government Agency Surveillance Report	40 deaths in police custody including 29 category 1 deaths. 2 deaths occurred in cells.	To present detailed tabulated information on deaths in custody in Australia for the year 2022-23 and to provide jurisdictional breakdowns for comparative purposes.	Data collected by the National Deaths in Custody Monitoring and Research Program for the year 2022-23 are summarised and presented in tables and figures.	N/A		No	Yes	No	Both Males and Females		Yes	Yes	Yes	No	No	No	No		No		No	No	No	No	No	No	No		No		No	Yes	No	No	Yes	No	No		No	No
A14	Extraordinary restraint: Spit hood & emergency restraint chair use on children in police custody	Ombudsman NT	2023	Grey Literature: Government Agency Report / Inquiry		NT	N/A	The investigation includes the review of 30 children who were held in police custody in the NT during 2020 or 2021 and who had either a spithood or emergency restarint chair or both used on them while they were in custody.	Government Investigation or Inquiry	All 30 instances of spithood or emergency restraint chair use on children in police custody in Northern Territory in 2020 and 2021 were reviewed.	To assess the rationale, background, and merits of the ongoing use of spithoods and emergency restraint chairs by the NT police on children, and to assess the adequacy of policies, training and oversight of their use.	The investigation involved a review of relevant documentation provided by NT police, and a review of all occasions where a spit hood or emergency restraint chair were used on children in police custody in 2020 and 2021.	This investigation recommends that NT Police should cease the use of spithoods and should develop a plan for phasing out emergency restraint chairs in place of alternatives (as has already been done in youth detention facilities).		No	No	Yes	Both Males and Females		Yes	Yes	Yes	No	No	No	No		Yes		No	No	No	No	No	No	No		No		No	Yes	No	No	Yes	No	No		Yes	Yes
A22	Who’s responsible: Understanding why young people are being held longer in Queenslandwatch houses	Queensland Family & Child Commission	2023	Grey Literature: Government Agency Report / Inquiry		QLD	N/A	Children held in watch houses in Queensland	Government Agency Report	30 case files	To investigate why the amount, and length of stay of children in police custody in Queensland is increasing. This includes analysis of 30 individual case files of young people held for extended periods in watch houses, an analysis of legislation differences between Queensland and other states, and a statistics profile of key areas of the criminal justice system.	A quantitative and qualitative mixed methods approach was undertaken	The report makes 5 recommendations to Youth Justice, the Queensland Government, and Queensland Police Force aimed at reducing the duration that children are kept in police watch houses.		No	No	Yes	Both Males and Females		Yes	Yes	Yes	Yes	No	No	No		No		No	No	No	Yes	No	No	Yes		No		No	No	Yes	Yes	No	No	No		No	No
4108	Deaths in custody in Australia 2023–24	Miles et al.,	2024	Grey Literature: Government Agency Report / Inquiry		Multiple States or Territories	NSW, VIC, QLD, WA, TAS	Individuals who died while in custody (police, or prison detention), or who died while police or custodial officers attempted to detain them in 2023-2024.	Government Agency Surveillance Report	27 deaths in police custody including 18 category 1 deaths. 2 deaths occurred in cells.	To present detailed tabulated information on deaths in custody in Australia for the year 2023-24 and to provide jurisdictional breakdowns for comparative purposes.	Data collected by the National Deaths in Custody Monitoring and Research Program for the year 2023-24 are summarised and presented in tables and figures.	N/A		No	Yes	Yes	Both Males and Females		Yes	Yes	Yes	No	No	No	No		No		No	No	No	No	No	No	No		No		No	Yes	No	No	Yes	No	No		No	No
A16	Cairns and Murgon watch-houses inspection report: focus on detention of children	Office of the Queensland Ombudsman	2024	Grey Literature: Government Agency Report / Inquiry		QLD	N/A	Children in watch-houses in Queensland on the day that the Ombudsman inspected.	Government Agency Report	On the day of inspection, 11 children were held in Cairns watch-house and 3 were held in Murgon watch-house. Some of these children were interviewed. In addition, data from 381 child admissions to Cairns watch-house and 93 to Murgon watch-house is reviewed in the report.	To report on the inspection of the Cairns watch-house in January 2024 and Murgon watch-house in November 2023 by the Queensland Ombudsman.	Inspections were undertaken by the Ombudsman, and relevant police, government, and youth detention documentation was reviewed. Watch-house staff and detainees were interviewed.	The report highlights the significant risk of harm to children in watch-houses. It makes 19 recommendations to minimize or avoid these types of harms.		No	No	Yes	Both Males and Females		Yes	Yes	Yes	No	No	No	No		No		No	No	No	No	No	No	No		No		No	Yes	Yes	Yes	Yes	No	No		Yes	Yes
A4	Post visit summary: Christmas Island Police Station	Commonwealth National Prevention Mechanism	2024	Grey Literature: Government Agency Report / Inquiry		External Australian Territory	N/A	N/A	Government Agency Report	N/A	To report on an inspection of Christmas Island Police Station undertaken by OPCAT monitors in August 2023. These inspection are completed to monitor the treatment of people in detention, the conditions of their detention and identify any systemic issues where there is a risk of torture or ill-treatment.	Inspection of the police cells were undertaken on two occasions and the service was reviewed over five domains: safety, respect, purposeful activity, wellbeing, and physical and mental health.	This report makes 16 recommendations across the equipment, operation of the police cells.		No	No	N/A	N/A		No	No	No	No	No	No	No		No		No	No	No	No	No	No	No		No		No	No	Yes	Yes	No	No	No		No	No
A5	Post Visit Summary: Cocos (Keeling) Islands Police Station	Commonwealth National Preventative Mechanism	2024	Grey Literature: Government Agency Report / Inquiry		External Australian Territory	N/A	N/A	Government Agency Report	N/A	To report on an inspection of Cocos (Keeling) Island Police Station undertaken by three OPCAT monitors in August 2023. These inspection are completed to monitor the treatment of people in detention, the conditions of their detention and identify any systemic issues where there is a risk of torture or ill-treatment.	Cocos Island Police Station was visited and inspected and the service was reviewed over five domains: safety, respect, purposeful activity, wellbeing, and physical and mental health.	The report makes 17 recommendations across detainee monitoring, custodial communication systems, the provision of exercise space, and upgrades to cell design.		No	No	N/A	N/A		No	No	No	No	No	No	No		No		No	No	No	No	No	No	No		No		No	No	Yes	Yes	No	No	No		No	No
A6	Post Visit Summaries: ACT Policing Watch House and ACT Police Stations	Commonwealth National Preventive Mechanism	2024	Grey Literature: Government Agency Report / Inquiry		ACT	N/A	N/A	Government Agency Report	3 males were in detention at the time of the inspection.	To report on the inspections of the ACT Policing Watch House in June 2023, and ACT Police Stations in April and May 2023 conducted by the ACT Ombudsman and Commonwealth NPM team. These inspection are completed to monitor the treatment of people in detention, the conditions of their detention and identify any systemic issues where there is a risk of torture or ill-treatment.	The ACT Policing Watch House and four police stations (Belconnen, Gungahlin, Tuggeranong, and Woden) were inspected. The services were reviewed over five domains: safety, respect, purposeful activity, wellbeing, and physical and mental health.	Eleven suggestions were made relevant to the police stations and 21 suggestions were made to the ACT Policing Watch House.		No	No	Not Reported	Males only		Yes	No	Yes	No	No	No	No		No		No	No	No	No	No	No	No		No		No	No	Yes	Yes	No	No	No		No	No
A7	Post Visit Summary: Jervis Bay Police Station	Commonwealth National Preventive Mechanism	2024	Grey Literature: Government Agency Report / Inquiry		ACT	N/A	N/A	Government Agency Report	N/A	To report on the inspection of the Jervis Bay Police Station in December 2023 conducted by the ACT Ombudsman and Commonwealth NPM team. This inspection was completed to monitor the treatment of people in detention, the conditions of their detention and identify any systemic issues where there is a risk of torture or ill-treatment.	The Jervis Bay Police Station was inspected. The services were reviewed over five domains: safety, respect, purposeful activity, wellbeing, and physical and mental health.	The report makes 15 recommendations across fire safety, staff communication, detainee privacy, ligature points, and detainee transport.		No	No	Not Reported	Both Males and Females		Yes	No	Yes	No	No	No	No		No		No	No	No	No	No	No	No		No		No	No	Yes	Yes	No	No	No		No	No
	Reference Type	Number	Proportion
	Scientific / Academic Study	0	0
	Grey Literature: NGO Report / Inquiry	1	0.0070922
	Grey Literature: Government Agency Report / Inquiry	140	0.992908
	Total Check	141
	Publications per jurisdiction where only one state/territory
	Jurisdiction	Publications
	Multiple States or Territories	104
	ACT	5
	NSW	7
	NT	1
	QLD	6
	SA	1
	TAS	0
	VIC	7
	WA	8
	External Australian Territory	2
	Not Stated	0
	Total Check	141
	Publications per jurisdiction where multiple state/territory
	Jurisdiction	Publications
	ACT	7
	NSW	100
	NT	36
	QLD	99
	SA	82
	TAS	12
	VIC	45
	WA	98
	External Australian Territory	2
	Not Stated	4
	N/A	37
	Publications per Jurisdiction - Totals	Publications
	NSW	107
	WA	106
	QLD	105
	SA	83
	VIC	52
	NT	37
	TAS	12
	ACT	12
	Not Stated	4
	External Australian Territory	4
	DUMA Data	Number	Proportions
	Yes	85	0.602837
	No	56	0.397163
	Total Check	141
	NDICP Data	Number	Proportion
	Yes	30	0.212766
	No	111	0.787234
	Total Check	141
	Publication Year	All Literature	Scientific	Grey Literature
	2000	5	0	5
	2001	4	0	4
	2002	7	0	7
	2003	4	0	4
	2004	3	0	3
	2005	8	0	8
	2006	4	0	4
	2007	6	0	6
	2008	4	0	4
	2009	4	0	4
	2010	4	0	4
	2011	9	0	9
	2012	8	0	8
	2013	4	0	4
	2014	2	0	2
	2015	11	0	11
	2016	6	0	6
	2017	3	0	3
	2018	11	0	11
	2019	8	0	8
	2020	9	0	9
	2021	4	0	4
	2022	4	0	3
	2023	3	0	3
	2024	6	0	6
	Publication Summary Statistic	All Literature	Scientific	Grey Literature
	Average Publications per year	5.64	0	5.6
	Min	2	0	2
	Max	11	0	11
	Publication Year	NSW	WA	QLD	SA	VIC	NT	TAS	ACT	Not Stated	External Australian Territory
	2000	5	4	4	1	1	1	0	0	0	0
	2001	3	4	3	2	2	1	1	1	0	1
	2002	5	4	4	1	2	0	0	0	1	0
	2003	4	3	4	2	1	1	1	0	0	0
	2004	3	3	3	3	1	1	0	0	0	0
	2005	6	6	5	5	2	2	1	3	0	0
	2006	2	2	2	2	2	0	0	0	1	0
	2007	2	2	2	1	2	1	0	2	1	0
	2008	4	4	4	4	2	2	0	1	0	0
	2009	3	3	4	3	1	1	0	0	0	0
	2010	2	3	2	2	3	2	0	0	0	0
	2011	8	9	7	7	7	7	0	0	0	0
	2012	8	8	8	6	6	5	0	0	0	0
	2013	3	4	3	2	2	2	1	1	0	0
	2014	0	0	0	0	2	0	0	0	0	0
	2015	8	9	9	9	4	4	1	0	0	0
	2016	3	3	2	2	1	0	0	0	1	0
	2017	2	1	2	1	0	0	0	0	0	0
	2018	11	10	10	10	1	1	0	0	0	0
	2019	8	8	8	8	2	3	2	1	0	1
	2020	8	9	8	7	3	1	1	1	0	0
	2021	4	3	4	2	2	1	2	0	0	0
	2022	3	2	3	2	1	0	0	0	0	0
	2023	1	1	2	1	1	1	1	0	0	0
	2024	1	1	2	0	1	0	1	2	0	2
	Total Check	107	106	105	83	52	37	12	12	4	4
	Males vs Females vs both or NA	Number	Proportions
	Both Males and Females	126	0.893617
	Males only	4	0.0283688
	Females only	0	0
	Not Reported	7	0.0496454
	N/A	4	0.0283688
	Total Check	141
	Including data on Juveniles	Number	Proportions
	Yes	47	0.333333
	No	57	0.404255
	Not Reported	35	0.248227
	N/A	2	0.0141844
	Total Check	141
	Study Design	Number	Proportion
	Government Agency Report	75	0.531915
	Government Agency Surveillance Report	46	0.326241
	Government Investigation or Inquiry	19	0.134752
	NGO or Independent Report / Inquiry	1	0.0070922
	Retrospective analysis of routinely collected data	0	0
	Cross-sectional Study	0	0
	Mixed Methods (Quantitative and Qualitative)	0	0
	Mixed Methods (Cross-sectional and Data Linkage)	0	0
	Case Report	0	0
	Qualitative Study	0	0
	Content Analysis	0	0
	Total Check	141
	Sample Size	Miniumum	Maximum
	Range	0	42079
	Determinants of Health
	Individual Characteristics	Yes	No	Total (Check)
	Gender	122	19	141
	Age	111	30	141
	Indigenous Status	82	59	141
	Ethnicity	5	136	141
	Country of Birth	1	140	141
	Migration Status	0	141	141
	Refugee Status	0	141	141
	Social Determinants of Health: Structural	Yes	No	Total (Check)
	Discrimination or racism	4	137	141
	Social Determinants of Health: Socioeconomics	Yes	No	Total (Check)
	Education level	40	101	141
	Employment status	48	93	141
	Income	2	139	141
	Secure Housing	40	101	141
	Food Security	0	141	141
	Neighbourhood / Suburb / LGA of detainee	0	141	141
	Previous incarceration	37	104	141
	Social Determinants of Health: Health knowledge	Yes	No	Total (Check)
	Health literacy	0	141	141
	Social Determinants of Health: Health behaviours	Yes	No	Total (Check)
	Tobacco use	6	135	141
	Alcohol use	64	77	141
	Level of physical activity	13	128	141
	Dietary habits	16	125	141
	Illicit drug use	98	43	141
	Sexual practices	20	121	141
	Sleep patterns	2	139	141
	Social Determinants of Health: Psychosocial	Yes	No	Total (Check)
	Stress / psychological distress	18	123	141
	Isolation or loneliness	8	133	141
	Social Determinants of Health: Safety	Yes	No	Total (Check)
	Level of risk taking	28	113	141
	Exposure to violence	21	120	141
	Exposure to occupational risks	0	141	141
	Social Determinants: Biological	Yes	No	Total (Check)
	Body Weight	0	141	141
	Blood pressure	0	141	141
	Blood Cholesterol Level	0	141	141
	Blood Glucose	0	141	141
	Social Determinants of Health: Environmental	Yes	No	Total (Check)
	Level of Occupancy / Overcrowding	13	128	141
	Sanitation	16	125	141
	Water Quality	0	141	141
	Air Quality or access to fresh air	13	128	141
	Exposure to heat / cold	9	132	141
	Access to healthcare in police custody	20	121	141
	Duration in police custody	18	123	141
	Determinant Summary Statistics
	Average Dtereminants per Information Source	6.20567
	Minimum	1
	Maximum	18
	Disease Summary Statistics
	Studies Reporting Diseases / Conditions	65
	Health Status (disease and causes of death) by ICD-11 Chapter	Yes	No	Total (Check)
	01 Certain infectious or parasitic diseases	3	138	141
	02 Neoplasms	0	141	141
	03 Diseases of the blood or blood-forming organs	0	141	141
	04 Diseases of the immune system	0	141	141
	05 Endocrine, nutritional or metabolic diseases	1	140	141
	06 Mental, behavioural or neurodevelopmental disorders	64	77	141
	07 Sleep-wake disorders	2	139	141
	08 Diseases of the nervous system	3	138	141
	09 Diseases of the visual system	0	141	141
	10 Diseases of the ear or mastoid process	1	140	141
	11 Diseases of the circulatory system	5	136	141
	12 Diseases of the respiratory system	5	136	141
	13 Diseases of the digestive system	0	141	141
	14 Diseases of the skin	0	141	141
	15 Diseases of the musculoskeletal system or connective tissue	0	141	141
	16 Diseases of the genitourinary system	0	141	141
	17 Conditions related to sexual health	0	141	141
	18 Pregnancy, childbirth or the puerperium	0	141	141
	19 Certain conditions originating in the perinatal period	0	141	141
	20 Developmental anomalies	3	138	141
	21 Symptoms, signs or clinical findings, not elsewhere classified	2	139	141
	22 Injury, poisoning or certain other consequences of external causes	26	115	141
	23 External causes of morbidity or mortality	34	107	141
					Chart Version
	Diseases by ICD-11 Chapter	Column1			Full Label	Short Label	Frequency
	01 Certain infectious or parasitic diseases	Chapter 1	3		Chapter 1: Certain infectious or parasitic diseases	Chapter 1 (Infections)	3
	02 Neoplasms	Chapter 2	0		Chapter 5: Endocrine, nutritional or metabolic diseases	Chapter 5 (Endocrine)	1
	03 Diseases of the blood or blood-forming organs	Chapter 3	0		Chapter 6: Mental, behavioural or neurodevelopmental disorders	Chapter 6 (Mental Health)	64
	04 Diseases of the immune system	Chapter 4	0		Chapter 7: Sleep-wake disorders	Chapter 7 (Sleep Disorders)	2
	05 Endocrine, nutritional or metabolic diseases	Chapter 5	1		Chapter 8 Diseases of the nervous system	Chapter 8 (Nervous System)	2
	06 Mental, behavioural or neurodevelopmental disorders	Chapter 6	64		Chapter 10: Diseases of the ear or mastoid process	Chapter 10 (Ear)	1
	07 Sleep-wake disorders	Chapter 7	2		Chapter 11: Diseases of the circulatory system	Chapter 11 (Circulatory System)	1
	08 Diseases of the nervous system	Chapter 8	2		Chapter 12: Diseases of the respiratory system	Chapter 12 (Respiratory System)	3
	09 Diseases of the visual system	Chapter 9	0		Chapter 13: Diseases of the digestive system	Chapter 13 (Digestive)	0
	10 Diseases of the ear or mastoid process	Chapter 10	1		Chapter 20: Developmental anomalies	Chapter 20 (Developmen-tal)	3
	11 Diseases of the circulatory system	Chapter 11	1		Chapter 21: Symptoms, signs or clinical findings, not elsewhere classified	Chapter 21 (Other)	1
	12 Diseases of the respiratory system	Chapter 12	3		Chapter 22: Injury, poisoning or certain other consequences of external causes	Chapter 22 (Injury)	8
	13 Diseases of the digestive system	Chapter 13	0		Chapter 23: External causes of morbidity or mortality	Chapter 23 (External Causes)	5
	14 Diseases of the skin	Chapter 14	0
	15 Diseases of the musculoskeletal system or connective tissue	Chapter 15	0
	16 Diseases of the genitourinary system	Chapter 16	0
	17 Conditions related to sexual health	Chapter 17	0
	18 Pregnancy, childbirth or the puerperium	Chapter 18	0
	19 Certain conditions originating in the perinatal period	Chapter 19	0
	20 Developmental anomalies	Chapter 20	3
	21 Symptoms, signs or clinical findings, not elsewhere classified	Chapter 21	1
	22 Injury, poisoning or certain other consequences of external causes	Chapter 22	8
	23 External causes of morbidity or mortality	Chapter 23	5
	Causes of Death by ICD-11 Chapter	Column1	Yes
	01 Certain infectious or parasitic diseases	Chapter 1	0
	02 Neoplasms	Chapter 2	0
	03 Diseases of the blood or blood-forming organs	Chapter 3	0
	04 Diseases of the immune system	Chapter 4	0
	05 Endocrine, nutritional or metabolic diseases	Chapter 5	0
	06 Mental, behavioural or neurodevelopmental disorders	Chapter 6	0
	07 Sleep-wake disorders	Chapter 7	0
	08 Diseases of the nervous system	Chapter 8	1
	09 Diseases of the visual system	Chapter 9	0
	10 Diseases of the ear or mastoid process	Chapter 10	0
	11 Diseases of the circulatory system	Chapter 11	4
	12 Diseases of the respiratory system	Chapter 12	2
	13 Diseases of the digestive system	Chapter 13	0
	14 Diseases of the skin	Chapter 14	0
	15 Diseases of the musculoskeletal system or connective tissue	Chapter 15	0
	16 Diseases of the genitourinary system	Chapter 16	0
	17 Conditions related to sexual health	Chapter 17	0
	18 Pregnancy, childbirth or the puerperium	Chapter 18	0
	19 Certain conditions originating in the perinatal period	Chapter 19	0
	20 Developmental anomalies	Chapter 20	0
	21 Symptoms, signs or clinical findings, not elsewhere classified	Chapter 21	1
	22 Injury, poisoning or certain other consequences of external causes	Chapter 22	18
	23 External causes of morbidity or mortality	Chapter 23	30
	Studies Reporting Past Medical History	Yes	No	Total (Check)
	Past Medical History	37	104	141
	Studies Reporting Deaths in Custody	Yes	No	Total (Check)
	Deaths in Custody	34	107	141
[truncated: 50 more columns]

## Sheet: 4. Academic Lit Only
Study #	Title	Reference Authors	Publication Year	Reference Type	Description of the Study / Report	State of Study / Report	If Multiple, which ones:	Population in the report / study	Study / Report Design	Sample Size (if applicable)	Study Aim / Document Purpose	Methods	Conclusions	Other study / report characteristics	Does this study use any data from DUMA?	Does this study use data from the National Deaths in Custody Program (NDICP)	Does the study include any data about juveniles in police custody?	Does the study include data relevant to only male detainees, female detainees, or both in police custody?	Individual Characteristics	Gender	Age	Indigenous Status	Ethnicity	Country of Birth	Migration Status	Refugee Status	Structural	Discrimination or racism	Socioeconomics	Education level	Employment status	Income	Secure Housing	Food Security	Neighbourhood / Suburb / LGA of detainee	Previous incarceration	Health knowledge	Health literacy	Health behaviours	Tobacco use	Alcohol use	Level of physical activity	Dietary habits	Illicit drug use	Sexual practices	Sleep patterns	Psychosocial	Stress / psychological distress	Isolation or loneliness
159	A profile of deaths in custody in Victoria, 1991–96	Petschel & Gall	2000	Scientific / Academic Study		VIC	N/A	Individuals that died in custody in Victoria between January 1991 and December 1996.	Retrospective analysis of routinely collected data	96 deaths in custody (45 in police custody)	To create a profile of the deaths that occurred in custody in Victoria in 1991 to 1996.	A retrospective quantitative analysis of data on deaths in custody from the Victorian Institute of Forensic Medicine database	Accidental deaths and suicide remain high and are the cause of most custodial deaths in Victoria and elsewhere.		No	No	Yes	Both Males and Females		Yes	Yes	No	No	No	No	No		No		No	No	No	No	No	No	No		No		No	Yes	No	No	Yes	No	No		No	No
195	Patterns of recent drug use among a sample of Australian detainees	Makkai	2001	Scientific / Academic Study		Multiple States or Territories	NSW, QLD, WA	Adult male police detainees held in one of the four study site locations who hasd been in detention for less than 48 hours.	Cross-sectional Study	1179	To ascertain the prevalence of recent drug use among police detainees.	Structured interviews using a questionnaire were used to collect information on detainee demographics and recent drug use. Urinalysis was also completed.	To effectively monitor patterns of drug use among at-risk populations such as detainees data collections grounded at the local level are necessary.		Yes	No	No	Males only		No	Yes	No	No	No	No	No		No		Yes	Yes	No	Yes	No	No	Yes		No		No	No	No	No	Yes	No	No		No	No
191	Substance-use disorders and psychological distress among police arrestees	Heffernan et al.,	2003	Scientific / Academic Study		QLD	N/A	Police detainees in custody for more than 12 hours at the Brisbane City Police Watch House in February and March 2001.	Cross-sectional Study	288	To determine the 12-month prevalence of substance-use disorders and psychological morbidity in an Australian arrestee population	Researchers conducted interviews with eligible detainees and utilised two survey tools. The Composite International Diagnostic Interview (CIDI-Auto) Core version 2.1 and the 28-item General Health Questionnaire.	Development of services for detoxification and treatment of this population is a pressing need. The findings provide crucial information for the planning and implementation of drug courts and court diversion systems.		No	No	Yes	Both Males and Females		Yes	Yes	No	No	No	No	No		No		Yes	Yes	No	No	No	No	No		No		No	Yes	No	No	Yes	No	No		Yes	No
2387	Monitoring the use of illicit drugs in four countries through the International Arrestee Drug Abuse Monitoring (I-ADAM) program	Taylor et al.,	2003	Scientific / Academic Study		Multiple States or Territories	NSW, QLD, WA	Adult male arestees in the USA, Australia, South Africa and England (only data relating to Australia extracted)	Cross-sectional Study	2121	To use I-ADAM data for 2000 from four countries (Australia, England, South Africa and the United States) to examine the rates of detainees testing positive for drugs and arrestee self-reports of past 12-month illicit drug use.	Data was collected using interviews and undertaking urinalysis. Quantitative analysis was completed.	There is a considerable amount of drug use across all four countries in the arrestee population. About half of all the arrestees in all four countries test positive for recent three-day marijuana use.		Yes	No	No	Males only		No	Yes	No	No	No	No	No		No		Yes	Yes	No	Yes	No	No	No		No		No	No	No	No	Yes	No	No		No	No
1109	Assessing the Importance of Culture in Explaining Drug Use amongst Indigenous Police Detainees in Adelaide	Brewer & Dalton	2008	Scientific / Academic Study		SA	N/A	Indigenous individuals in police custody in an urban setting in South Australia.	Cross-sectional Study	307	To consider and discuss a range of social, internal and environmental risk factors which have been identified within the literature as relating to the early adoption of drug using behaviours amongst both Indigenous and non-Indigenous Australians.	Researchers reviewed relevant data collected from the DUMA sites in South Australia in 2004 and 2005 to assess whether Indigenous participants met DSM-IV criteria for drug dependance.	Early adoption of drug use amongst Indigenous police detainees may relate to an increased likelihood of sustained use and future dependence.		Yes	No	Not Reported	Both Males and Females		No	No	Yes	No	No	No	No		No		No	No	No	No	No	No	No		No		No	No	No	No	Yes	No	No		No	No
834	Sex differences in drug use and offending at the East Perth Watch House	Griffiths et al.,	2009	Scientific / Academic Study		WA	N/A	Adult police detainees held at East Perth Watch House between 1999 and 2007 who participated in the DUMA program and who provided a urine sample.	Retrospective analysis of routinely collected data	4144	To investigate the relationship between violent offending and illicit drug use in detainees.	Retrospective quantitative analysis of a subset of DUMA program data.	Offending behaviour differed between sexes. Females were more likely to be detained for a violent offense than male detainees, and mor elikely to test positive to an illicit drug within 48 hours of being detained.		Yes	No	No	Both Males and Females		Yes	No	No	No	No	No	No		No		No	No	No	No	No	No	No		No		No	Yes	No	No	Yes	No	No		No	No
170	Psychiatric disorders and unmet needs in Australian police cells	Baksheev et al.,	2010	Scientific / Academic Study		VIC	N/A	Police detainees in two metropolitan police stations in Melbourne, Australia.	Mixed Methods (Cross-sectional and Data Linkage)	150	To determine the prevalence of current psychiatric disorders and unmet needs in a sample of police cell detainees in Victoria.	Detainees were interviewed using the Structured Clinical Interview for DSM-IV-TR to assess for mental conditions in the last month, and the Camberwell Assessment of Need - Forensic Short Version was used to measure individual needs. Data linkage was also completed by accessing the state-wide public mental health database.	The current study highlights the significant psychiatric morbidity found in the police cell popula_x0002_tion, and the pressing need to evaluate standardized screening tools for mental illnesses to provide timely access to assessment and treatment services.		No	No	No	Both Males and Females		Yes	Yes	Yes	No	Yes	No	No		No		Yes	Yes	No	Yes	No	No	No		No		No	No	No	No	No	No	No		Yes	Yes
167	The work of forensic physicians with police detainees in the Canberra City Watchhouse	Sturgiss & Parekh	2010	Scientific / Academic Study		ACT	N/A	Police detainees at the Canberra City Watchhouse that were seen by the Clinical Forensics ACT service.	Retrospective analysis of routinely collected data	726	To determine the characteristics of detainees seen by forensic physicians in the Canberra City Watchhouse, and the type of work performed by forensic physicians in theWatchhouse.	A retrospective clinical audit was conducted by forensic physicians working at Clinical Forensics ACT. Routinely entered data from consultations was reviewed and analysed quantitatively.	More than 50% of the detainees seen by the service were under the age of 30. Some individuals had more than 4 episodes of care recorded, with fourteen individuals accounting for 17.2% of the workload for the 2 year study period. The majority of the workload in the Watchhouse involves medical review of detainees and not forensic procedures. As many detainees gave histories of mental health and/or …		No	No	Yes	Both Males and Females		Yes	Yes	Yes	No	No	No	No		No		No	No	No	No	No	No	No		No		No	Yes	No	No	Yes	No	No		No	No
169	Psychiatric symptoms and histories among people detained in police cells	Ogloff et al.,	2010	Scientific / Academic Study		VIC	N/A	Individuals in police custody in one of nine police stations, in both rural and metropolitan Victoria, Australia.	Mixed Methods (Cross-sectional and Data Linkage)	614	To examine the psychiatric symptoms, mental health histories and psychiatric medication used in a sample of people detained in police cells.	Clinical interviews of detainees were completed, and the Brief Psychiatric Rating Scale was used to measure psychiatric symptoms.	Psychiatric symptoms experienced by people detained in police cells are common and present a considerable dilemma for police agencies which are generally ill equipped to address them.		No	No	Yes	Both Males and Females		Yes	Yes	Yes	Yes	Yes	No	No		No		No	No	No	No	No	No	Yes		No		No	Yes	No	No	Yes	No	No		Yes	No
597	Identification of mental illness in police cells: a comparison of police processes, the Brief Jail Mental Health Screen and the Jail Screening Assessment Tool	Baksheev et al.,	2011	Scientific / Academic Study		VIC	N/A	Adult police detainees in one of two busy metropolitan police stations in Melbourne between May 2008 and February 2009. Participants were excluded if they transferred from prison awaiting court, if they didn't speak english, or if they were detained solely for public drunkenness.	Cross-sectional Study	150	To investigate current police practices employed to identify those with a mental illness in police custody, and to evaluate the predictive utility of the Brief Jail Mental Health Screen (BJMHS) and the Jail Screening Assessment Tool (JSAT).	Interviews were conducted with detainees. The Structured Clinical Interview for DSM-IV-TR (SCID-IV) was used to identify psychiatric disorders. Findings from the clinical interview were compared to the assessment made by police officers on the Custody Risk Assessment Form, and to the results from two screening tools. The first was the Brief Jail Mental Health Screen (BJMHS) tool, and the second, …	There is a pressing need to further investigate standardised screening tools for mental illnesses in police cells, with an aim of introducing their application across services in police custody. Such an introduction would assist in identifying those who require mental health care in custody and linking into services either in prison or the community.		No	No	No	Both Males and Females		Yes	Yes	Yes	Yes	Yes	No	No		No		No	Yes	No	Yes	No	No	No		No		No	No	No	No	No	No	No		No	No
584	Correlates of criminal victimisation among police cell detainees in Victoria, Australia	Baksheev et al.,	2012	Scientific / Academic Study		VIC	N/A	Police detainees at one of nine data collection sites in Victoria, between December 2006 and February 2009.	Mixed Methods (Cross-sectional and Data Linkage)	764	To investigate the rates and types of victimisation among people detained in police cells, with and without histories of mental illness.	Detainees were enrolled and surveyed while in police custody, and if permission was granted, further data was obtained through data linkage to participants police records and public mental health records.	It was found that the overwhelming majority (almost three quarters of the detainees) had reported to police that they had been the victim of a criminal offence. The most common victimisation experiences were for theft, violent crimes and property damage.		No	No	Yes	Both Males and Females		Yes	Yes	Yes	No	Yes	No	No		No		No	No	No	No	No	No	No		No		No	No	No	No	Yes	No	No		Yes	No
593	Psychopathology in Police Custody: The Role of Importation, Deprivation and Interaction Models	Baksheev et al.,	2012	Scientific / Academic Study		VIC	N/A	Adult police detainees in one of two busy metropolitan police stations in Melbourne between May 2008 and February 2009. Participants were excluded if they transferred from prison awaiting court, if they didn't speak english, or if they were detained solely for public drunkenness.	Mixed Methods (Cross-sectional and Data Linkage)	150	To examine the predictive power of personal factors (e.g., history of psychiatric hospitalisation), situational factors (e.g.,police cell conditions), and their interactive effects to explain the occurrence of psychopathology in police custody.	Interviews were conducted with detainees. The Jail Screening Assessment Tool (JSAT) was used to measure psychiatric symptamatology, social desirability bias was measured using the Marlowe-Crowne Social Desirability Scale, psychiatric disorders were assessed using the Structured Clinical Interview for DSM-IV-TR (SCID-IV), and the physical conditions of cells were measured using the Checklist of Ph…	Findings from the current study supported the importation modelandprovided partial support for the deprivation model in accounting for the occurrence of psychopathology among police cell detainees.		No	No	No	Both Males and Females		Yes	Yes	Yes	No	Yes	No	No		No		No	Yes	No	Yes	No	No	No		No		Yes	No	No	Yes	Yes	No	Yes		Yes	No
580	Victims or offenders: Who were the 11 Indigenous female prisoners who died in custody and were investigated by the Australian Royal Commission into Aboriginal Deaths in Custody?	Marchetti	2012	Scientific / Academic Study		Multiple States or Territories	WA, QLD, SA,	The focus population in this article is the deceased females in the Australian Royal Commission into Aboriginal Deaths in Custody (RCIADIC), however comparative information on the deceased males is also presented.	Qualitative Study	11 deaths, 9 of which were detained in police custody	To explore how the 11 deceased females in the Australian Royal Commission into Aboriginal Deaths in Custody (RCIADIC) became invisible as victims and offenders in favour of the Indigenous males.	A thematic content analysis of the death reports of the 11 females included in the RCIADIC combined with interviews with 48 people either involved in the RCIADIC or who worked in the Aboriginal Issues Units established from the enquiry.	The RCIADIC’s treatment of the problems concerning Indigenous women, particularly those that were detrimental to their safety, was inadequate. Although there were many procedural constraints placed upon the RCIADIC’s ability to conduct its inquiry, there is evidence to suggest that other inquiries, such as the Aboriginal Justice Inquiry of Manitoba, were able to surpass similar constraints and ad…		No	No	No	Both Males and Females		Yes	Yes	Yes	No	No	No	No		Yes		No	No	No	No	No	No	Yes		No		No	Yes	No	No	Yes	No	No		No	No
589	The Relationship between Drug Use and Crime among Police Detainees: Does Gender Matter?	Swan & Goodman-Delahunty	2013	Scientific / Academic Study		NSW	N/A	Female police detainees in NSW at DUMA data collection sites between 1999 and 2005.	Retrospective analysis of routinely collected data	867	To examine the temporal order of substance use and offending and other correlates between substance use and offending in women who had been arrested by police and were confined in police custody.	Data collected through the DUMA program in NSW was analysed to assess the relationship between substance use and criminal offending using canonical correlation analysis.	Overall, the findings on substance use and offending for female police detainees revealed that substance use preceded crime for female offenders, and that other factors such as age and education influenced patterns of drug use and offending.		Yes	No	Yes	Females only		Yes	Yes	No	No	No	No	No		No		Yes	Yes	No	Yes	No	No	No		No		No	No	No	No	Yes	Yes	No		No	No
587	Indigenous deaths associated with police contact in Australia: Event stages and lessons for prevention	Porter	2013	Scientific / Academic Study		Multiple States or Territories	WA, NT, NSW, SA, QLD, VIC, TAS	Indigenous individuals who died in police custody or custody-related operations between 1992 and 2008.	Content Analysis	98	To analyse factors involved in Indigenous deaths associated with police contact in Australia since the Royal Commission of Inquiry, with a view to identifying possible points of prevention.	Coroner reports were analysed for individual and situational variables, as well as recommendations. Variables are reported around a framework of the stages of the incident from the initial information or contact through to an officer decision to detain and subsequent after care. Subsets are detailed by cause of death.	The study showed that, in many cases, officers received information at the initial stages that warranted a response of detention, with a variety of requests for service from the public concerning potential endangerment and offending. However, there were also many cases where the situations that police encountered could have resulted in less serious courses of action, with the provision of alterna…		No	No	Yes	Both Males and Females		Yes	Yes	Yes	No	No	No	No		No		No	No	No	No	No	No	No		No		No	Yes	No	No	Yes	No	No		No	No
2319	Chapter 3: Age, drug use and crime among police detainees in Caught red-eyed and red-handed: an exploration of cannabis use and criminal offending	Simpson	2013	Scientific / Academic Study		NSW	N/A	Police detainees in NSW DUMA program data collection sites between 2006 and 2010.	Retrospective analysis of routinely collected data	3570	To examine the relationship between age, drug use among those who come into contact with the criminal justice system.	A retrospective quantitative analysis of DUMA program data by age groups.	This study found a number of differences in drug use and offending between older and younger police detainees and detainees who fall into specific drug-user types. The findings highlight that cannabis remains a prominent drug in the lives of people who come into contact with the criminal justice system, particularly among young people who initiate use, use regularly at a younger age and whose pas…		Yes	No	Yes	Both Males and Females		Yes	Yes	Yes	Yes	No	No	No		No		Yes	Yes	No	Yes	No	No	Yes		No		No	Yes	No	No	Yes	No	No		No	No
143	Mental health at the intersections: The impact of complex needs on police contact and custody for Indigenous Australian men	Trofimovs & Dowse	2014	Scientific / Academic Study		NSW	N/A	A cohort of Indigenous men with cognitive disabilities in NSW.	Retrospective analysis of routinely collected data	131	To explores patterns of police contact and custody for a cohort of Indigenous males with complex needs.	An analysis of linked administrative data compiled by University of NSW staff - the Mental Health Disorders and Cognitive Disability dataset.	This study has demonstrated that the presence of co-occurring mental illness fails to explain high levels of CJS contact for Indige_x0002_nous Australian men with complex needs. So whilst mental ill health may be one intersecting factor in a compound picture of disadvantage, the presence of an inter-locking range of social, material and individual factors is more crucial in predicting police cont…		No	No	Yes	Males only		No	Yes	Yes	No	No	No	No		No		No	No	No	No	No	No	Yes		No		No	Yes	No	No	Yes	No	No		No	No
116	Two cases of benign pneumomediastinum in patients with psychosis who had been restrained in police custody	McArdle et al.,	2017	Scientific / Academic Study		TAS	N/A	Two patients presenting with acute psychosis and pneumomediastinum after having been restrained in police custody.	Case Report	2	To report on two instances of pneumomediastinum occuring in individuals in police custody following restraint.	Review of clinical notes.	N/A		No	No	No	Males only		Yes	Yes	No	No	No	No	No		No		No	No	No	No	No	No	Yes		No		No	No	No	No	Yes	No	No		No	No
706	Deaths of people with serious mental disorder: An exploration of deaths in custody and fatal police contacts	Crissman	2019	Scientific / Academic Study		QLD	N/A	Individuals with serious mental disorders who died in the context of contact with the Queensland criminal justice system.	Mixed Methods (Quantitative and Qualitative)	38 deaths of people with serious mental disorders were identified including 2 that occurred in police custody.	To examine the common factors present across deaths of people with serious mental disorders during incarceration or following contact with police in Queensland.	Data was sourced from the Coroners Court of Queensland. Quantitative analysis was completed for descriptive variables. Coroner's reports were also analysed using qualitative thematic analysis.	The findings of the study indicated PSMDs who died during incarceration were more likely to have had psychosis or mood disorders than other forms of mental disorder, and suicide was the most common cause of death. Within these incarceration settings, access to healthcare records, medication compliance, risk assessment and monitoring, and safe housing of at-risk prisoners may be potential areas to…		No	No	No	Both Males and Females		Yes	Yes	Yes	No	Yes	No	No		No		No	No	No	No	No	No	Yes		No		No	No	No	No	Yes	No	No		No	No
762	Deaths in custody in Australia: a quantitative analysis of coroners’ reports	Walsh & Counter	2019	Scientific / Academic Study		Multiple States or Territories	ACT, NSW, NT, QLD, SA, TAS, VIC, WA	The study included the reports of all deaths in custody where a full-text inquest was publicly available and published between 1991 and 2016.	Content Analysis	505 deaths in custody were analysed including 43 that occurred in police facilities or vehicles.	To report on a large-scale documentary analysis of all publicly available coroners’ reports on deaths in custody released between 1991 and 2016.	Content analysis was undertaken on each coroners report. Data was extracted, coded and analysed.	In the 2015 United Nations’ Universal Periodic Review, Australia was noted to have relatively ‘high mortality’ in its prisons. The concerns of the UPR Working Group focused on high rates of Indigenous incarceration, excessive use of police force and the lack of medical and mental health care in Australian custodial facilities. Our findings tend to confirm that these concerns remain unaddressed.		No	No	Yes	Both Males and Females		Yes	Yes	Yes	No	No	No	No		Yes		No	No	No	No	No	No	No		No		No	Yes	No	No	Yes	No	No		No	No
529	“They just don’t care about us!”: Police custody experiences for young men with histories of injecting drug use	Walker et al.,	2020	Scientific / Academic Study		VIC	N/A	Young men (aged 18-25) with histories of injecting drug use who had been in police custody in Victoria.	Qualitative Study	28	To expand the body of literature on the perspectives and experiences of young men in police custody.	Flexible, semi-structured qualitative interviews were completed with participants. Accounts related to experiences of police custody and their treatment while in police custody were coded into themes and analysed.	The analysis of young men’s accounts of the treatment they report to have received in PC disrupts taken-for-granted assumptions about its purpose as a place to simply detain people awaiting court and/or transfer to prison.		No	No	No	Males only		Yes	Yes	Yes	No	No	No	No		Yes		No	Yes	No	Yes	No	Yes	Yes		No		No	Yes	Yes	Yes	Yes	No	Yes		Yes	Yes
79	“That’s the Lowest Place on Earth!” Experiences of the Carceral Spaces of Australian Police Custody for Marginalized Young Men	Walker et al.,	2020	Scientific / Academic Study		VIC	N/A	Young men aged 19-24 with a history of injecting drug use who were held in police custody prior to transfer to adult prison.	Qualitative Study	28	To analyse how the harsh, degrading, and hostile architectural spaces of police custody intersected with the lived experience and lived effects of young men that experienced these environments.	Sem-structured interviews were conducted with participants and recorded. Transcripts were coded into themes and analysed.	Our study has revealed how institutional places are layered with meanings, and how architectural design and geographical space convey meanings to their occupants—communicating who the space is for and what it is intended to do. Bacchi’s framework has facilitated the destabilizing of taken-for-granted assumptions about the purpose of police custody, illustrating how the nature of carceral space ha…		No	No	No	Males only		No	Yes	Yes	No	Yes	No	No		No		No	No	No	No	No	Yes	Yes		No		No	Yes	Yes	Yes	Yes	No	Yes		Yes	Yes
71	How risky are heroin markets? A multi-site study of self-reported risk perceptions among police detainees in Australia	Payne & Langfield	2020	Scientific / Academic Study		Multiple States or Territories	NSW, QLD, VIC, SA, WA	Individuals in police custody in one of eight DUMA program data collection sites between 2000 and 2009 who lived within 10km of the police centre in which they were detained and who self-reported either heroin use or purchasing heroin in the last 30 days.	Retrospective analysis of routinely collected data	2257	To assess the perception of risk in heroin markets, over time, and by different categories (age, gender, race) of police detainees.	Retrospective quantitative analysis of a subset of DUMA program data. Multilevel logistic regression was completed to model the geographical and temporal heterogeneity of risk.	A little over half of all heroin market participants consider transacting in their local market to be somewhat or very risky —the others consider it not at all or only a little risky.		Yes	No	Not Reported	Both Males and Females		Yes	Yes	Yes	No	No	No	No		No		No	No	No	No	No	No	No		No		No	No	No	No	Yes	No	No		No	No
2000	When two measures of drug dependency do not accord: prevalence, correlates, and implications for treatment in the criminal justice context	Payne & Langfield	2021	Scientific / Academic Study		Multiple States or Territories	Not Stated	Police detainees at DUMA data collection sites between 2004 and 2010 that completed the UNCOPE screening tool with researchers and who self-reported the use of at least one illicit drug in the 30 days prior to arrest.	Retrospective analysis of routinely collected data	13818	To explore self-reported dependency and its concordance with the outcomes of a clinical screening tool designed to indicate DSM-V drug dependence in criminal justice populations.	Researchers analysed data from DUMA data collection sites where both the usual questionnaire and urinalysis was conducted alongside the UNCOPE screening tool. They used univariate and bivariate analyses to indentify concordance.	We find that not all offenders who self- report their dependency are clinically assessed as dependent. Similarly, not all those who are clinically assessed as dependent identify as such.		Yes	No	No	Both Males and Females		Yes	Yes	Yes	No	No	No	No		No		No	No	No	No	No	No	No		No		No	No	No	No	Yes	No	No		No	No
681	What Factors Predict the Self Identification of Drug Dependency Among Australian Police Detainees? Prevalence, Correlates, and Implications for the Criminal Justice System	Langfield & Payne	2021	Scientific / Academic Study		Not Stated	N/A	Police detainees interviewed at one of the DUMA program data collection sites between 2004 and 2010. who reported using at least one type of drug in the last 30 days.	Retrospective analysis of routinely collected data	14475	To explore the prevalence with which recent drug-using police detainees self-identify as drug-dependent and, using logistic regression, model self-identification as a function of one’s demographic, and drug-use profile.	A retrospective quantitative analysis was completed on a subset of DUMA program data from between 2004 to 2010.	We find that being female and younger is associated with an increased odds of self-identifying oneself as dependent, controlling for drug use variables. Of the five drug types, primary heroin users are the most likely to self-identify, whereas cocaine, cannabis, and amphetamine users are less likely.		Yes	No	No	Both Males and Females		Yes	Yes	Yes	No	No	No	No		No		No	No	No	No	No	No	No		No		No	No	No	No	Yes	No	No		No	No
689	‘I am drug dependent’: a study of self identification and prior criminal justice contact using archival data from the Drug Use Monitoring in Australia (DUMA) program	Langfiled & Payne	2021	Scientific / Academic Study		Not Stated	N/A	Police detainees interviewed at one of the DUMA program data collection sites between 2004 and 2010, who reported using at least one type of drug in the last 30 days.	Retrospective analysis of routinely collected data	14475	To explore the correlation between criminal justice contact and the self identification of a drug dependency among a sample of recent drug-using police detainees.	A retrospective quantitative analysis of DUMA program data was completed to explore the relationship between self-identification as being drug dependent and socio-demographic variables using logistic regression.	We find, holding constant a detainee’s frequency, longevity and type of drug use, that contact with the criminal justice system is statistically associated with higher odds of self-identifying as dependent. Further, we found those detainees who have more frequent criminal justice contact more likely to report themselves as dependent. This finding contributes to ongoing research into the complexit…		Yes	No	No	Both Males and Females		Yes	Yes	No	No	No	No	No		No		No	No	No	No	No	No	No		No		No	No	No	No	Yes	No	No		No	No
510	When Suspects Resist Arrest: Prevalence, Correlates, and Implications for Front-Line Policing	Hine et al.,	2021	Scientific / Academic Study		Multiple States or Territories	NSW, NT, QLD, SA, VIC, WA	Adult detainees interviewed at one of 11 DUMA program data collection sites between 2001 and 2012.	Retrospective analysis of routinely collected data	45567	To examine the predictors associated with suspect resistance.	Data from the DUMA program was analyzed using multivariate and multi-level logistic regression to identify factors that predict suspect resistance in terms of whether the suspect was charged with resisting arrest or not	Results showed that while suspect resistance was relatively rare, it was more common under specific situations. Factors relating to offender demographics, crime, temporal/situational, and policing district all contributed to whether suspects were charged with resisting arrest. Moreover, the results showed that the policing region was the strongest predictor of whether a detainee was charged with …		Yes	No	No	Both Males and Females		Yes	Yes	Yes	No	No	No	No		Yes		No	Yes	No	No	No	Yes	No		No		No	Yes	No	No	Yes	No	No		No	No
744	Women who die in custody: What Australian coroners’ reports tell us	Walsh	2022	Scientific / Academic Study		Multiple States or Territories	Not Stated	Individuals who died in custody and whose coroner's reports were published between 1991 and 2020, and made publicly available online.	Mixed Methods (Quantitative and Qualitative)	736 deaths are reported but in-depth qualitative analysis is undertaken for only 34, which included 7 deaths in police cells.	The aim of this research was to investigate the nature and circumstances of Australian women's deaths in custody.	A mixed methods approach was undertaken. Descriptive statistics were presented for all of the 736 coroner's reports reviewed and a detailed qualitative content analysis was conducted on the reports of detainees that identified as female.	Australian women who die in custody experience all of the individual risk factors that are associated with women’s criminalisation and incarceration– mental illness, sexual abuse, domestic violence,drug and alcohol use – and in many cases, these individual risk factors contribute directly to women’s deaths.		No	No	No	Both Males and Females		Yes	Yes	Yes	No	No	No	No		Yes		No	No	No	Yes	No	No	No		No		No	Yes	No	No	Yes	No	No		Yes	Yes
1858	Suicide deaths following police contact: A review of coronial inquest findings	Chidgey et al.,	2022	Scientific / Academic Study		Multiple States or Territories	Not Stated	Individuals that died by suicide, and had a published coronial report indicating that they had contact with police within 48 hours of their death	Retrospective analysis of routinely collected data	149 deaths met inclusion criteria, of which 8 occurred in police custody	To fill a gap in the literature by examining coronial inquest findings from 2008 to 2018, to investigate whether police face any barriers and enablers when responding to people who are suicidal.	Jurisdictional coroner files were searched for potential cases where individuals died from suicide within 2 days of contact with police. A qualitative document analysis of included coroners case files was completed.	We identified four themes within the recom_x0002_mendations, which are broadly consistent with previ_x0002_ous studies regarding the police response to people experiencing suicidal crisis. Despite dramatic improve_x0002_ments in investments to prevent suicide globally, suicide deaths are increasing.		No	No	Yes	Both Males and Females		Yes	Yes	No	No	No	No	No		No		No	No	No	No	No	No	No		No		No	No	No	No	No	No	No		No	No
712	Australian police detainees who use anabolic-androgenic steroids (AAS) and their involvement in violent crimes compared to detainees using substances other than AAS	van de Ven et al.,	2022	Scientific / Academic Study		Multiple States or Territories	NSW, QLD, SA, WA	Individuals in police custody in one of five DUMA program data collection sites between 2017 and 2021.	Retrospective analysis of routinely collected data	10105	To compare police detainees who at the time of arrest report the use of anabolic-androgenic steroids with those who report using other substances in the past 12 months.	A retrospective quantitative analysis of DUMA program data was completed comparing the rates of violent crime among users of anabolic-androgenic steroids to users of other substances.	Committing violent offences does not seem to be a unique feature of individuals using anabolic-androgenic steroids, with the prevalence of violent crime among detainees no different to those who use other substances.		Yes	No	No	Both Males and Females		Yes	Yes	Yes	No	No	No	No		No		Yes	Yes	No	Yes	No	No	Yes		No		No	Yes	No	No	Yes	No	No		No	No
3757	Complex lives and procedural barriers: Detainees’ “life happens” explanations for breaching orders	Gately et al.,	2024	Scientific / Academic Study		WA	N/A	Police detainees at the Perth Police Watch House that were detained due to breaching an order in the last 12 months.	Mixed Methods (Quantitative and Qualitative)	230	To explore the explanations that detainees provide when asked about the reasons for breaching order conditions	Quantitative analysis of data collected through the DUMA program, and for detainees in breach of an order, further qualitative survey questions were administered.	The experiences of the detainees surveyed in this study highlight the difficulties of people in contact with the justice system. Of more importance, however, is the detainees’ descriptions of how their complicated lives impact on their ability to adhere to conditions issued to them.		Yes	No	No	Both Males and Females		Yes	Yes	Yes	No	No	No	No		No		Yes	Yes	No	Yes	No	No	No		No		No	Yes	No	No	Yes	Yes	No		Yes	No
	Reference Type	Number	Proportion
	Scientific / Academic Study	31	1
	Grey Literature: NGO Report / Inquiry	0	0
	Grey Literature: Government Agency Report / Inquiry	0	0
	Total Check	31
	Publications per jurisdiction where only one state/territory
	Jurisdiction	Publications
	Multiple States or Territories	11
	ACT	1
	NSW	3
	NT	0
	QLD	2
	SA	1
	TAS	1
	VIC	8
	WA	2
	External Australian Territory	0
	Not Stated	2
	Total Check	31
	Publications per jurisdiction where multiple state/territory
	Jurisdiction	Publications
	ACT	1
	NSW	7
	NT	3
	QLD	8
	SA	6
	TAS	2
	VIC	4
	WA	8
	External Australian Territory	0
	Not Stated	3
	N/A	20
	Publications per Jurisdiction - Totals	Publications
	NSW	10
	WA	10
	QLD	10
	SA	7
	VIC	12
	NT	3
	TAS	3
	ACT	2
	Not Stated	5
	External Australian Territory	0
	DUMA Data	Number	Proportions
	Yes	13	0.419355
	No	18	0.580645
	Total Check	31
	NDICP Data	Number	Proportion
	Yes	0	0
	No	31	1
	Total Check	31
	Publication Year	All Literature	Scientific	Grey Literature
	2000	1	1	0
	2001	1	1	0
	2002	0	0	0
	2003	2	2	0
	2004	0	0	0
	2005	0	0	0
	2006	0	0	0
	2007	0	0	0
	2008	1	1	0
	2009	1	1	0
	2010	3	3	0
	2011	1	1	0
	2012	3	3	0
	2013	3	3	0
	2014	1	1	0
	2015	0	0	0
	2016	0	0	0
	2017	1	1	0
	2018	0	0	0
	2019	2	2	0
	2020	3	3	0
	2021	4	4	0
	2022	3	3	0
	2023	0	0	0
	2024	1	1	0
	Publication Summary Statistic	All Literature	Scientific	Grey Literature
	Average Publications per year	1.24	1.24	0
	Min	0	0	0
	Max	4	4	0
	Publication Year	NSW	WA	QLD	SA	VIC	NT	TAS	ACT	Not Stated	External Australian Territory
	2000	0	0	0	0	1	0	0	0	0	0
	2001	1	1	1	0	0	0	0	0	0	0
	2002	0	0	0	0	0	0	0	0	0	0
	2003	1	1	2	0	0	0	0	0	0	0
	2004	0	0	0	0	0	0	0	0	0	0
	2005	0	0	0	0	0	0	0	0	0	0
	2006	0	0	0	0	0	0	0	0	0	0
	2007	0	0	0	0	0	0	0	0	0	0
	2008	0	0	0	1	0	0	0	0	0	0
	2009	0	1	0	0	0	0	0	0	0	0
	2010	0	0	0	0	2	0	0	1	0	0
	2011	0	0	0	0	1	0	0	0	0	0
	2012	0	1	1	1	2	0	0	0	0	0
	2013	3	1	1	1	1	1	1	0	0	0
	2014	1	0	0	0	0	0	0	0	0	0
	2015	0	0	0	0	0	0	0	0	0	0
	2016	0	0	0	0	0	0	0	0	0	0
	2017	0	0	0	0	0	0	1	0	0	0
	2018	0	0	0	0	0	0	0	0	0	0
	2019	1	1	2	1	1	1	1	1	0	0
	2020	1	1	1	1	3	0	0	0	0	0
	2021	1	1	1	1	1	1	0	0	3	0
	2022	1	1	1	1	0	0	0	0	2	0
	2023	0	0	0	0	0	0	0	0	0	0
	2024	0	1	0	0	0	0	0	0	0	0
	Total Check	10	10	10	7	12	3	3	2	5	0
	Males vs Females vs both or NA	Number	Proportions
	Both Males and Females	24	0.774194
	Males only	6	0.193548
	Females only	1	0.0322581
	Not Reported	0	0
	N/A	0	0
	Total Check	31
	Including data on Juveniles	Number	Proportions
	Yes	11	0.354839
	No	18	0.580645
	Not Reported	2	0.0645161
	N/A	0	0
	Total Check	31
	Study Design	Number	Proportion
	Government Agency Report	0	0
	Government Agency Surveillance Report	0	0
	Government Investigation or Inquiry	0	0
	NGO or Independent Report / Inquiry	0	0
	Retrospective analysis of routinely collected data	13	0.419355
	Cross-sectional Study	5	0.16129
	Mixed Methods (Quantitative and Qualitative)	3	0.0967742
	Mixed Methods (Cross-sectional and Data Linkage)	4	0.129032
	Case Report	1	0.0322581
	Qualitative Study	3	0.0967742
	Content Analysis	2	0.0645161
	Total Check	31
	Sample Size	Miniumum	Maximum
	Range	0	45567
	Determinants of Health
	Individual Characteristics	Yes	No	Total (Check)
	Gender	26	5	31
	Age	29	2	31
	Indigenous Status	22	9	31
	Ethnicity	3	28	31
	Country of Birth	7	24	31
	Migration Status	0	31	31
	Refugee Status	0	31	31
	Social Determinants of Health: Structural	Yes	No	Total (Check)
	Discrimination or racism	5	26	31
	Social Determinants of Health: Socioeconomics	Yes	No	Total (Check)
	Education level	8	23	31
	Employment status	12	19	31
	Income	0	31	31
	Secure Housing	11	20	31
	Food Security	0	31	31
	Neighbourhood / Suburb / LGA of detainee	3	28	31
	Previous incarceration	10	21	31
	Social Determinants of Health: Health knowledge	Yes	No	Total (Check)
	Health literacy	0	31	31
	Social Determinants of Health: Health behaviours	Yes	No	Total (Check)
	Tobacco use	1	30	31
	Alcohol use	16	15	31
	Level of physical activity	2	29	31
	Dietary habits	3	28	31
	Illicit drug use	28	3	31
	Sexual practices	2	29	31
	Sleep patterns	3	28	31
	Social Determinants of Health: Psychosocial	Yes	No	Total (Check)
	Stress / psychological distress	9	22	31
	Isolation or loneliness	4	27	31
	Social Determinants of Health: Safety	Yes	No	Total (Check)
	Level of risk taking	7	24	31
	Exposure to violence	7	24	31
	Exposure to occupational risks	0	31	31
	Social Determinants: Biological	Yes	No	Total (Check)
	Body Weight	1	30	31
	Blood pressure	0	31	31
	Blood Cholesterol Level	0	31	31
	Blood Glucose	0	31	31
	Social Determinants of Health: Environmental	Yes	No	Total (Check)
	Level of Occupancy / Overcrowding	2	29	31
	Sanitation	3	28	31
	Water Quality	0	31	31
	Air Quality or access to fresh air	1	30	31
	Exposure to heat / cold	2	29	31
	Access to healthcare in police custody	7	24	31
	Duration in police custody	4	27	31
	Determinant Summary Statistics
	Average Dtereminants per Information Source	7.67742
	Minimum	2
	Maximum	22
	Disease Summary Statistics
	Studies Reporting Diseases / Conditions	20
	Health Status (disease and causes of death) by ICD-11 Chapter	Yes	No	Total (Check)
	01 Certain infectious or parasitic diseases	1	30	31
	02 Neoplasms	1	30	31
	03 Diseases of the blood or blood-forming organs	0	31	31
	04 Diseases of the immune system	0	31	31
	05 Endocrine, nutritional or metabolic diseases	2	29	31
	06 Mental, behavioural or neurodevelopmental disorders	20	11	31
	07 Sleep-wake disorders	2	29	31
	08 Diseases of the nervous system	3	28	31
	09 Diseases of the visual system	0	31	31
	10 Diseases of the ear or mastoid process	0	31	31
	11 Diseases of the circulatory system	4	27	31
	12 Diseases of the respiratory system	3	28	31
	13 Diseases of the digestive system	1	30	31
	14 Diseases of the skin	0	31	31
	15 Diseases of the musculoskeletal system or connective tissue	0	31	31
	16 Diseases of the genitourinary system	0	31	31
	17 Conditions related to sexual health	0	31	31
	18 Pregnancy, childbirth or the puerperium	0	31	31
	19 Certain conditions originating in the perinatal period	0	31	31
	20 Developmental anomalies	0	31	31
	21 Symptoms, signs or clinical findings, not elsewhere classified	1	30	31
	22 Injury, poisoning or certain other consequences of external causes	5	26	31
	23 External causes of morbidity or mortality	9	22	31
					Chart Version
	Diseases by ICD-11 Chapter	Column1			Full Label	Short Label	Frequency
	01 Certain infectious or parasitic diseases	Chapter 1	1		Chapter 1: Certain infectious or parasitic diseases	Chapter 1 (Infections)	1
	02 Neoplasms	Chapter 2	0		Chapter 5: Endocrine, nutritional or metabolic diseases	Chapter 5 (Endocrine)	1
	03 Diseases of the blood or blood-forming organs	Chapter 3	0		Chapter 6: Mental, behavioural or neurodevelopmental disorders	Chapter 6 (Mental Health)	20
	04 Diseases of the immune system	Chapter 4	0		Chapter 7: Sleep-wake disorders	Chapter 7 (Sleep Disorders)	2
	05 Endocrine, nutritional or metabolic diseases	Chapter 5	1		Chapter 8 Diseases of the nervous system	Chapter 8 (Nervous System)	2
	06 Mental, behavioural or neurodevelopmental disorders	Chapter 6	20		Chapter 10: Diseases of the ear or mastoid process	Chapter 10 (Ear)	0
	07 Sleep-wake disorders	Chapter 7	2		Chapter 11: Diseases of the circulatory system	Chapter 11 (Circulatory System)	1
	08 Diseases of the nervous system	Chapter 8	2		Chapter 12: Diseases of the respiratory system	Chapter 12 (Respiratory System)	2
	09 Diseases of the visual system	Chapter 9	0		Chapter 13: Diseases of the digestive system	Chapter 13 (Digestive)	1
	10 Diseases of the ear or mastoid process	Chapter 10	0		Chapter 20: Developmental anomalies	Chapter 20 (Developmen-tal)	0
	11 Diseases of the circulatory system	Chapter 11	1		Chapter 21: Symptoms, signs or clinical findings, not elsewhere classified	Chapter 21 (Other)	0
	12 Diseases of the respiratory system	Chapter 12	2		Chapter 22: Injury, poisoning or certain other consequences of external causes	Chapter 22 (Injury)	3
	13 Diseases of the digestive system	Chapter 13	1		Chapter 23: External causes of morbidity or mortality	Chapter 23 (External Causes)	3
	14 Diseases of the skin	Chapter 14	0
	15 Diseases of the musculoskeletal system or connective tissue	Chapter 15	0
	16 Diseases of the genitourinary system	Chapter 16	0
	17 Conditions related to sexual health	Chapter 17	0
	18 Pregnancy, childbirth or the puerperium	Chapter 18	0
	19 Certain conditions originating in the perinatal period	Chapter 19	0
	20 Developmental anomalies	Chapter 20	0
	21 Symptoms, signs or clinical findings, not elsewhere classified	Chapter 21	0
	22 Injury, poisoning or certain other consequences of external causes	Chapter 22	3
	23 External causes of morbidity or mortality	Chapter 23	3
	Causes of Death by ICD-11 Chapter	Column1	Yes
	01 Certain infectious or parasitic diseases	Chapter 1	1
	02 Neoplasms	Chapter 2	1
	03 Diseases of the blood or blood-forming organs	Chapter 3	0
	04 Diseases of the immune system	Chapter 4	0
	05 Endocrine, nutritional or metabolic diseases	Chapter 5	1
	06 Mental, behavioural or neurodevelopmental disorders	Chapter 6	1
	07 Sleep-wake disorders	Chapter 7	0
	08 Diseases of the nervous system	Chapter 8	2
	09 Diseases of the visual system	Chapter 9	0
	10 Diseases of the ear or mastoid process	Chapter 10	0
	11 Diseases of the circulatory system	Chapter 11	3
	12 Diseases of the respiratory system	Chapter 12	2
	13 Diseases of the digestive system	Chapter 13	0
	14 Diseases of the skin	Chapter 14	0
	15 Diseases of the musculoskeletal system or connective tissue	Chapter 15	0
	16 Diseases of the genitourinary system	Chapter 16	0
	17 Conditions related to sexual health	Chapter 17	0
	18 Pregnancy, childbirth or the puerperium	Chapter 18	0
	19 Certain conditions originating in the perinatal period	Chapter 19	0
	20 Developmental anomalies	Chapter 20	0
	21 Symptoms, signs or clinical findings, not elsewhere classified	Chapter 21	1
	22 Injury, poisoning or certain other consequences of external causes	Chapter 22	2
	23 External causes of morbidity or mortality	Chapter 23	7
	Studies Reporting Past Medical History	Yes	No	Total (Check)
	Past Medical History	11	20	31
	Studies Reporting Deaths in Custody	Yes	No	Total (Check)
	Deaths in Custody	7	24	31
[truncated: 50 more columns]

## Sheet: 5. Used DUMA Data Alone
Study #	Title	Reference Authors	Publication Year	Reference Type	Description of the Study / Report	State of Study / Report	If Multiple, which ones:	Population in the report / study	Study / Report Design	Sample Size (if applicable)	Study Aim / Document Purpose	Methods	Conclusions	Other study / report characteristics	Does this study use any data from DUMA?	Does this study use data from the National Deaths in Custody Program (NDICP)	Does the study include any data about juveniles in police custody?	Does the study include data relevant to only male detainees, female detainees, or both in police custody?	Individual Characteristics	Gender	Age	Indigenous Status	Ethnicity	Country of Birth	Migration Status	Refugee Status	Structural	Discrimination or racism	Socioeconomics	Education level	Employment status	Income	Secure Housing	Food Security	Neighbourhood / Suburb / LGA of detainee	Previous incarceration	Health knowledge	Health literacy	Health behaviours	Tobacco use	Alcohol use	Level of physical activity	Dietary habits	Illicit drug use	Sexual practices	Sleep patterns	Psychosocial	Stress / psychological distress	Isolation or loneliness
2011	Fentanyl use by police detainees remains unchanged	Sullivan & Patterson	2018	Grey Literature: Government Agency Report / Inquiry		Multiple States or Territories	NSW, QLD, SA, WA	Police detainees at participating DUMA data collection sites who reported using pharmaceutical opioids.	Government Agency Report	1044	To provide new data on the prevalence of fentanyl use among a sample of Australian police detainees.	Addendum questions on pharmaceutical opioid use were administered in addition to the usual DUMA self-report survey and urinalysis.	The percentage of police detainees reporting fentanyl use in the last 12 months appears unchanged at 3% from the previous time it was measured in 2016.		Yes	No	No	Both Males and Females		Yes	Yes	Yes	No	No	No	No		No		No	Yes	No	No	No	No	No		No		Yes	Yes	No	No	Yes	No	No		No	No
1123	Drug driving among police detainees in Australia	Adams et al.,	2008	Grey Literature: Government Agency Report / Inquiry		Multiple States or Territories	NSW, QLD, SA, WA	Police detainees in selected DUMA data collection sites who had driven in the previous 12 months.	Government Agency Report	1215	To explore the characteristics of police detainees who drive after drug use and their perceptions of the risks in doing so.	Researchers implemented an addendum survey for DUMA participants, if they reported driving a vehicle in the previous 12 months.	This study highlights the significant issue of driving following the use of drugs and/ or alcohol in Australia. Over half of detainees who had driven a car or other vehicle in the past 12 months reported driving after they had used drugs other than alcohol and over one-third reported driving after they had used alcohol.		Yes	No	No	Both Males and Females		Yes	Yes	No	No	No	No	No		No		Yes	Yes	No	No	No	No	Yes		No		No	Yes	No	No	Yes	No	No		No	No
[truncated: 364 more rows]
[truncated: 50 more columns]

## Sheet: 6. Determinants Alone
Study #	Title	Reference Authors	Publication Year	Reference Type	Used DUMA Data	Gender	Age	Indigenous Status	Ethnicity	Country of Birth	Migration Status	Refugee Status	Discrimination or racism	Education level	Employment status	Income	Secure Housing	Food Security	Neighbourhood / Suburb / LGA of detainee	Previous incarceration	Health literacy	Tobacco use	Alcohol use	Level of physical activity	Dietary habits	Illicit drug use	Sexual practices	Sleep patterns	Stress / psychological distress	Isolation or loneliness	Level of risk taking	Exposure to violence	Exposure to occupational risks	Body Weight	Blood pressure	Blood Cholesterol Level	Blood Glucose	Level of Occupancy / Overcrowding	Sanitation	Water Quality	Air Quality or access to fresh air	Exposure to heat / cold	Access to healthcare in police custody	Duration in police custody
[truncated: 172 more rows]

[truncated: 3 more sheets: 7. Determinants Only DUMA, 8. Determinants Excl DUMA, 9. Jurisdiction Tables]
